# Supplementary material for: The Novel Phages phiCD5763 and phiCD2955 Represent Two Groups of Big Plasmidial Siphoviridae Phages of Clostridium difficile
Source: Front Microbiol. 2018 Jan 22;9:26. doi: 10.3389/fmicb.2018.00026 (PMC5786514; doi:10.3389/fmicb.2018.00026)
Supplement: Supplementary file 1 [file Table1.XLSX]

## Sheet: Sheet1
Suplementary Table 1. Description of the WGS of C. difficile isolates from Costa Rica scrutinized for big phage
Isolate	SmaI Pattern	Pulsotype	Total yield (kb)	Year	Hospital*	Matches to Clostridium difficile strain CD196 (%)	Yield matching (kb)	Coverage (x)	Run accession number (EBI-ENA)
LIBA-3147	442	NAPCR1	320650	2003	HSJD	78.4	251390	59.8547	ERR467544
LIBA-5701	447		398103	2009	HSJD	79.9	318084	75.7344	ERR467550
LIBA-5711			295349	2009	HSJD	79	233326	55.5537	ERR467559
LIBA-5767			266909	2009	HCG	78.8	210324	50.0772	ERR467592
LIBA-5771			299185	2009	CENARE	78.8	235758	56.1328	ERR467594
LIBA-6281			287758	2011 - 2012	HMX	79.2	227904	54.2629	ERR467607
LIBA-2784	448		329866	2003	HBC	80.0	263893	62.8316	ERR467530
LIBA-3125			279683	2003	HSJD	78.8	220390	52.4739	ERR467538
LIBA-3137			286740	2003	HSJD	80.2	229965	54.7537	ERR467541
LIBA-5434			279300	2003	HBC	79.4	221764	52.801	ERR467546
LIBA-5704			305131	2009	HSJD	79.2	241664	57.539	ERR467552
LIBA-5707			258213	2009	HSJD	80.0	206570	49.1834	ERR467555
LIBA-5751			286268	2009	HMX	79.0	226152	53.8456	ERR467578
LIBA-5774			305917	2009	HMX	78.6	240451	57.2502	ERR467596
LIBA-6275			302165	2011 - 2012	HMX	80.1	242034	57.6272	ERR467601
LIBA-3129	449		275195	2003	HSJD	78.7	216578	51.5663	ERR467539
LIBA-5719			287936	2009	HSJD	78.2	225166	53.6109	ERR467565
LIBA-5755			302055	2009	HMX	78.8	238019	56.6713	ERR467581
LIBA-5772			298492	2009	HSVP	78.9	235510	56.0739	ERR467595
LIBA-6276			305437	2011 - 2012	HMX	78.5	239768	57.0876	ERR467602
LIBA-6289			287827	2011 - 2012	HMX	78.4	225656	53.7277	ERR467611
LIBA-5734	452		232762	2009	HSJD	79.6	185279	44.1139	ERR467569
LIBA-2945	487		273314	2009	CENARE	75.3	205805	49.0013	ERR467534
LIBA-5763			317440	2009	HCG	76.8	243794	58.0462	ERR467588
LIBA-2992	488		316476	2009	HCG	78.4	248117	59.0755	ERR467536
LIBA-5761	489		287921	2009	HEB	79.5	228897	54.4993	ERR467586
LIBA-5762	489		287295	2009	HEB	80.0	229836	54.7229	ERR467587
LIBA-3145	558		327538	2003	HSJD	78.4	256790	61.1404	ERR467543
LIBA-6285			303298	2011 - 2012	HMX	78.7	238696	56.8323	ERR467610
LIBA-3144	578		330932	2003	HSJD	78.5	259782	61.8528	ERR467542
LIBA-3150			278130	2003	HSJD	78.8	219166	52.1825	ERR467545
LIBA-5436			266252	2003	HBC	78.2	208209	49.5736	ERR467547
LIBA-2955	479	Not assigned	307825	2009	HMX	83.3	256418	61.052	ERR467535
*HSJD: San Juan de Dios Hospital, HCG: Calderón Guardia Hospital, CENARE: Centro Nacional de Rehabilitacón, HMX: México Hospital, HBC: Blanco Cervantes Hospital, HSVP: San Vicente de Paúl Hospital, HEB: Edgardo Baltodano Hospital.
