# Supplementary material for: The Novel Phages phiCD5763 and phiCD2955 Represent Two Groups of Big Plasmidial Siphoviridae Phages of Clostridium difficile
Source: Front Microbiol. 2018 Jan 22;9:26. doi: 10.3389/fmicb.2018.00026 (PMC5786514; doi:10.3389/fmicb.2018.00026)
Supplement: Supplementary file 3 [file Table3.XLSX]

## Sheet: Hoja1
Supplementary Table 3. Sequence Read Archives (SRA) used for assembly of big phage genomes
Isolate	SRA run	Total Spots
Clostridium difficile CD129	SRR593177	7853603
Clostridium difficile CD131	SRR593179	6778709
Clostridium difficile CD133	SRR593181	6346538
Clostridium difficile CD149	SRR593183	6635815
Clostridium difficile CD166	SRR593187	7799163
Clostridium difficile CD17	SRR593189	5336642
Clostridium difficile CD170	SRR593190	5927437
Clostridium difficile CD181	SRR593194	8426950
Clostridium difficile CD200	SRR593196	6184057
Clostridium difficile CD43	SRR776454	6316376
Clostridium difficile CD45	SRR593211	5941731
Clostridium difficile CD49	SRR593214	6274153
Clostridium difficile CD86	SRR593220	5982774
Clostridium difficile CD88	SRR593221	5835845
Clostridium difficile DA00128	SRR593229	7177826
Clostridium difficile DA00129	SRR593230	5631189
Clostridium difficile DA00210	SRR593268	6114257
Clostridium difficile DA00212	SRR593270	6174152
Clostridium difficile F152	SRR776470	3210942
	SRR776469	4257666
Clostridium difficile F249	SRR593293	6752820
Clostridium difficile P2	SRR593304	5896820
Clostridium difficile P24	SRR593307	5726762
Clostridium difficile P25	SRR776482	10168703
Clostridium difficile P50	SRR776485	5827574
Clostridium difficile P8	SRR593394	5771443
Clostridium difficile Y165	SRR593398	7466585
Clostridium difficile CD160	SRR593185	6750616
