# Supplementary material for: The Novel Phages phiCD5763 and phiCD2955 Represent Two Groups of Big Plasmidial Siphoviridae Phages of Clostridium difficile
Source: Front Microbiol. 2018 Jan 22;9:26. doi: 10.3389/fmicb.2018.00026 (PMC5786514; doi:10.3389/fmicb.2018.00026)
Supplement: Supplementary file 5 [file Table5.XLSX]

## Sheet: Hoja1
Supplementary Table 5. Characteristics of sequenced Clostridium difficile isolates with big phage genomes
				Protein sequence				Overall coverage (%) / identity (%) to the genome of*:
Isolate	Accession number	Origin	ST / MLST Clade	TerS	TerL	Pola	ParM	phiCD5763	phiCD2955
6534	ADEJ00000000.1	Non-epidemic bovine isolate.	ST-54 / 1 R&	phiCD5763-like				70 / 73 to 99	45 / 77 to 97
CD05	FUTG00000000.1	Wastewater. United Kingdom. 2014.	ST-6 / 1					81 / 74 to 99	41 / 79 to 99
CD105KSE3	FJUF00000000.1	Sediment, Northern Iraq	ST-3 / 1					72 / 79 to 100	44 / 76 to 98
CD105KSE4	FJUG00000000.1		ST-3 / 1					72 / 79 to 100	44 / 79 to 100
CD33	FUUV00000000.1	Wastewater. United Kingdom. 2014.	ST-6 / 1					81 / 79 to 100	43 / 79 to 99
CD48	FUUN00000000.1		ST-2 / 1					78 / 79 to 99	53 / 79 to 96
CD49	AVHB00000000.1	Human CDI acute; Toxigenic. 2010, USA.	ST-14 / 1					76 / 80 to 99	45 / 76 to 99
CD56	FUUS00000000.1	Wastewater. United Kingdom. 2014.	ST-44 / 1					74 / 80 to 99	51 / 79 to 99
DA00129	AVIY00000000.1	Human CDI acute; Toxigenic. 2010, USA.	ST-16 / 1 R					71 / 79 to 98	49 / 76 to 98
DA00210	AVJT00000000.1		ST-2 / 1 R					76 / 78 to 99	48 / 76 to 96
DA00212	AVJV00000000.1		ST-8 / 1					78 / 79 to 100	45 / 76 to 98
QCD-37x79	ABHG00000000.2	Human, severe CDAD. Ontario, Canada. 2005	ST-1 / 2					74 / 78 to 99	41 / 77 to 99
T15	CAMK00000000.1	Human. Belgium	ST-6 / 1					75 / 78 to 99	44 / 93 to 100
VL_0025	CZWL00000000.1	Human patients from different hospitals in Quebec, Canada	ST-3 / 1					69 / 82 to 99	46 / 76 to 99
VL_0093	CZZY00000000.1		ST-3 / 1					68 / 79 to 99	45 / 76 to 99
VL_0133	FABF00000000.1		ST-45 / 1					74 / 80 to 100	48 / 76 to 100
VL_0143	FABW00000000.1		ST-14 / 1					60 / 96 to 99	32 / 94 to 99
VL_0179	FADG00000000.1		ST-14 / 1					67 / 80 to 99	41 / 79 to 99
VL_0236	FAFN00000000.1		ST-125 / 1					60 / 96 to 100	39 / 90 to 99
VL_0326	FAIY00000000.1		ST-49 / 1					74 / 79 to 100	56 / 79 to 99
VL_0368	FAKO00000000.1		ST-54 / 1 R					78 / 80 to 100	44 / 76 to 99
VL_0449	FANU00000000.1		ST-39 / 4					62 / 80 to 99	46 / 73 to 98
VRECD0026	FUQU00000000.1	Wastewater. United Kingdom. 2014.	ST-54 / 1					76/ 79 to 99	44 / 79 to 96
VRECD0028	FUQY00000000.1		ST-6 / 1					81 / 74 to 99	58 / 79 to 97
VRECD0029	FURE00000000.1		ST-6 / 1					81 / 79 to 100	58 / 79 to 99
VRECD0030	FURF00000000.1		ST-6 / 1					81 / 74 to 100	59/ 79 to 99
VRECD0033	FURH00000000.1		ST-6 / 1					82 / 78 to 99	60 / 84 to 99
VRECD0037	FURI00000000.1		ST-6 / 1					80 / 74 to 99	57 / 79 to 98
VRECD0041	FUNW00000000.1	Human. United Kingdom. 2014.	ST-18 / 1					79 / 79 to 98	44 / 79 to 99
VRECD0077	FUOL00000000.1		ST-75 / 1					77 / 79 to 98	44 / 79 to 98
VRECD0100	FUOR00000000.1		ST-54 / 1					76 / 79 to 99	44/ 79 to 96
VRECD0104	FUOX00000000.1		ST-45 / 1					80 / 80 to 99	59 / 79 to 97
VRECD0116	FUPY00000000.1	Wastewater. United Kingdom. 2014.	ST-16 / 1					76 / 80 to 98	48 / 79 to 95
VRECD0127	FULP00000000.1	Human. United Kingdom. 2014.	ST-6 / 1					75 / 79 to 100	48 / 79 to 98
VRECD0139	FUMR00000000.1		ST-6 / 1					86 / 78 to 100	52 / 79 to 96
VRECD0147	FUPI00000000.1	Wastewater. United Kingdom. 2014.	ST-2 / 1					78 / 79 to 99	50 / 76 to 96
VRECD0150	FUPM00000000.1		ST-2 / 1					78 / 79 to 99	51 / 79 to 96
VRECD0157	FUPS00000000.1		ST-2 / 1					78 / 79 to 99	51 / 79 to 96
VRECD0158	FUQD00000000.1		ST-2 / 1					78 / 79 to 99	50 / 76 to 96
Y165	AVKV00000000.1	Human CDI relapse; Toxigenic. 2010, USA.	ST-14 / 1 R					76 / 97 to 100	53 / 79 to 99
WCHCD15116362	NGUX00000000.1	Human. China. 2016.	ST-5 / 3	phiCD5763-like (with unique Pola sequence)¶				58 / 79 to 97	39 / 76 to 93
20110869	MTVT00000000.1	Human.	ST-3 / 1	phiCD2955-like				48 / 78 to 99	77 / 79 to 99
20121190	MTWH00000000.1	Human.	ST-10 / 1					50 / 79 to 99	79 / 80 to 99
CD105HS4	CCRQ00000000.1	Sediment, UK.	ST-49 / 1					55 / 78 to 99	76 / 79 to 99
CD105HS7	CCRW00000000.1		MST					50 / 78 to 99	73 / 76 to 99
CD11	FUUK00000000.1	Wastewater. United Kingdom. 2014.	ST-49 / 1					42 / 78 to 99	80 / 79 to 96
CD129	AVHP00000000.1	Human CDI relapse; Toxigenic. 2010, USA.	MST¥					41 / 90 to 99	64 / 93 to 99
CD131	AVHQ00000000.1		ST-10 / 1					49 / 80 to 99	84 / 76 to 99
CD133	AVHS00000000.1	Human CDI acute; Toxigenic. 2010, USA.	ST-8 / 1					52 / 78 to 99	76 / 79 to 99
CD14	FUUC00000000.1	Wastewater. United Kingdom. 2014.	ST-6 / 1					40 / 74 to 98	70 / 78 to 98
CD149	AVHU00000000.1	Human CDI acute; Toxigenic. 2010, USA.	ST-10 / 1					39 / 79 to 99	68 / 76 to 100
CD166	AVHY00000000.1		ST-10 / 1					42 / 80 to 99	76 / 76 to 99
CD17	AVGM00000000.1		ST-55 / 1					54 / 78 to 99	77 / 76 to 99
CD170	AVIA00000000.1		ST-8 / 1					55 / 80 to 99	79 / 79 to 99
CD181	AVID00000000.1		ST-3 / 1					54 / 78 to 99	73 / 79 to 99
CD200	AVIF00000000.1		MST					46 / 80 to 99	84 / 79 to 99
CD25	FUTF00000000.1	Wastewater. United Kingdom. 2014.	ST-14 / 1					40 / 78 to 98	69 / 79 to 96
CD31	FUUF00000000.1		ST-2 / 1					34 / 79 to 98	69 / 79 to 98
CD36	FUUB00000000.1		ST-17 / 1					48 / 74 to 99	82 / 74 to 99
CD40	FUTD00000000.1		ST-8 / 1					49 / 79 to 99	74 / 79 to 97
CD43	AVGW00000000.1	Human CDI acute; Toxigenic. 2010, USA.	ST-10 / 1					48 / 78 to 99	80 / 79 to 99
CD44	FUUA00000000.1	Wastewater. United Kingdom. 2014.	ST-17 / 1					46 / 74 to 99	78 / 79 to 100
CD45	AVGY00000000.1	Human CDI acute; Toxigenic. 2010, USA.	ST-44 / 1 R					46 / 79 to 99	75 / 76 to 99
CD45	FUTE00000000.1	Wastewater. United Kingdom. 2014.	ST-8 / 1					50 / 80 to 99	74 / 79 to 97
CD50	FUTP00000000.1		ST-8 / 1					50 / 79 to 99	74 / 79 to 100
CD52	FUTO00000000.1		ST-44 / 1					49 / 80 to 99	87 / 76 to 99
CD54	FUSY00000000.1		ST-8 / 1					49 / 80 to 100	76 / 79 to 97
CD55	FUTU00000000.1		ST-8 / 1					50 / 80 to 99	75/ 79 to 98
CD61	FUUX00000000.1		ST-49 / 1					42 / 78 to 99	80 / 79 to 96
CD86	AVHG00000000.1	Human CDI acute; Toxigenic. 2010, USA.	ST-10 / 1					39 / 79 to 92	68 / 76 to 97
CD88	AVHH00000000.1		ST-14 / 1					40 / 79 to 98	69 / 76 to 98
DA00128	AVIX00000000.1		ST-3 / 1					33 / 92 to 99	65 / 94 to 99
E16	CAMH00000000.1	Human. France.	ST-7 / 1					56 / 79 to 99	78 / 79 to 99
E7	CAMV00000000.1	Human. Austria.	ST-63 / 1					47 / 79 to 100	73 / 76 to 99
F152	AVKM00000000.1	Human non CDI carriage; Toxigenic. 2010, USA.	ST-10 / 1					48 / 69 to 100	77 / 70 to 99
F249	AVKN00000000.1	Human CDI acute; Toxigenic. 2010, USA.	ST-63 / 1					44 / 80 to 98	69 / 76 to 97
FDAARGOS_267 (FDAARGOS_267 plasmid unnamed2)	NZ_CP020424.1 (NZ_CP020426.1)	Infection with Peptoclostridium difficile. USA.	ST-3 / 1					45 / 99	76 / 99
FDAARGOS_269	NBTR00000000.1	Infection with Peptoclostridium difficile. USA.	MST					36 / 94 to 98	70 / 79 to 98
P2	AVLM00000000.1	Human CDI acute; Toxigenic. 2001, USA.	ST-63 / 1					42 / 79 to 98	70 / 79 to 100
P24	AVMA00000000.1	Human CDI relapse; Toxigenic. 2001, USA.	ST-55 / 1					40 / 80 to 97	74 / 79 to 95
P25	AVMB00000000.1		ST-55 / 1					40 / 98 to 80	71 / 76 to 96
P50	AVMO00000000.1	Human Asymptomatic carriage; NonToxigenic. 2009, USA.	ST-83 / 1					38 / 78 to 99	70 / 77 to 99
P8	AVLR00000000.1	Human CDI acute; Toxigenic. 2001, USA.	ST-10 / 1					35 / 77 to 99	63 / 88 to 99
QCD-63q42	ABHD00000000.2	Human, severe CDAD. Quebec, Canada. 2005	ST-3 / 1					35 / 80 to 98	70 / 79 to 97
T11	CAML00000000.1	Human. France	ST-95 / 2					30 / 92 to 99	51 / 93 to 100
VL_0019	CZXE00000000.1	Human patients from different hospitals in Quebec, Canada.	ST-83 / 1					41 / 80 to 99	69 / 79 to 99
VL_0049	CZYG00000000.1		ST-192 / 2					34 / 87 to 98	67 / 85 to 99
VL_0060	CZYO00000000.1		ST-3 / 1					39 / 74 to 99	70 / 76 to 99
VL_0067	CZYY00000000.1		ST-83 / 1					40 / 75 to 98	83 / 76 to 99
VL_0069	CZZA00000000.1		ST-3 / 1					52 / 85 to 100	74 / 88 to 99
VL_0080	CZZJ00000000.1		ST-49 / 1					57 / 80 to 100	77 / 79 to 99
VL_0084	CZZP00000000.1		ST-10 / 1					33 / 87 to 98	69 / 79 to 98
VL_0085	CZZQ00000000.1		ST-10 / 1					26 / 92 to 99	48 / 94 to 99
VL_0086	CZZV00000000.1		ST-83 / 1					53 / 80 to 100	76 / 79 to 99
VL_0088	CZZS00000000.1		ST-3 / 1					47 / 74 to 99	85 / 76 to 100
VL_0106	FAAM00000000.1		ST-3 / 1					54 / 75 to 99	81 / 76 to 99
VL_0116	FAAU00000000.1		ST-10 / 1					47 / 78 to 99	85 / 76 to 99
VL_0135	FABE00000000.1		ST-15 / 1					28 / 92 to 99	51 / 92 to 99
VL_0137	FABM00000000.1		ST-3 / 1					32 / 87 to 98	63 / 85 to 99
VL_0138	FABN00000000.1		ST-125 / 1 R					34 / 86 to 98	69 / 79 to 99
VL_0149	FACD00000000.1		ST-83 / 1					25 / 86 to 98	59 / 84 to 99
VL_0150	FACA00000000.1		ST-83 / 1 R					32 / 86 to 99	64 / 95 to 100
VL_0164	FACQ00000000.1		ST-83 / 1					51 / 80 to 100	71 / 79 to 100
VL_0173	FACZ00000000.1		ST-13 / 1					38 / 80 to 98	73 / 76 to 95
VL_0178	FADF00000000.1		ST-8 / 1					34 / 90 to 100	55 / 97 to 99
VL_0185	FADL00000000.1		ST-83 / 1					33 / 90 to 100	43 / 94 to 99
VL_0189	FAGC00000000.1		ST-15-108 / 1 R					31 / 92 to 99	61 / 95 to 99
VL_0190	FADV00000000.1		ST-10 / 1					19 / 90 to 99	38 / 94 to 99
VL_0191	FADS00000000.1		ST-3 / 1					48 / 78 to 100	85 / 79 to 100
VL_0194	FADT00000000.1		ST-3 / 1					33 / 79 to 99	65 / 79 to 99
VL_0198	FADW00000000.1		ST-3 / 1					26 / 86 to 98	56 / 86 to 99
VL_0208	FAEI00000000.1		ST-3 / 1					39 / 74 to 97	67 / 76 to 99
VL_0210	FAEK00000000.1		ST-83 / 1					42 / 80 to 97	70 / 79 to 97
VL_0214	FAEO00000000.1		ST-1 / 2 R					35 / 88 to 100	46 / 99 to 91
VL_0266	FAGM00000000.1		ST-3 / 1					32 / 88 to 99	58 / 91 to 99
VL_0282	FAHG00000000.1		ST-10 / 1					47 / 80 to 99	74 / 79 to 99
VL_0285	FAHJ00000000.1		ST-3 / 1					46 / 79 to 99	85 / 76 to 99
VL_0298	FAHV00000000.1		ST-8 / 1					45 / 80 to 98	87 / 76 to 100
VL_0302	FAHY00000000.1		ST-3 / 1					38 / 74 to 97	69 / 76 to 100
VL_0308	FAIF00000000.1		ST-8 / 1					39 / 80 to 99	69 / 76 to 100
VL_0311	FAIH00000000.1		ST-3 / 1					29 / 80 to 97	59 / 79 to 97
VL_0315	FAIK00000000.1		ST-55 / 1					52 / 80 to 100	75 / 79 to 99
VL_0330	FAJB00000000.1		ST-194-351 / 2 R					42 / 78 to 99	80 / 79 to 96
VL_0333	FAJA00000000.1		ST-10 / 1					37 / 80 to 98	70 / 79 to 99
VL_0361	FAKG00000000.1		ST-49 / 1					45 / 80 to 99	80 / 91 to 100
VL_0364	FAKJ00000000.1		ST-83 / 1					41 / 75 to 99	79 / 76 to 96
VL_0373	FAKR00000000.1		ST-3 / 1					41 / 74 to 97	70 / 76 to 100
VL_0382	FAKU00000000.1		ST-49 / 1					32 / 78 to 97	67 / 76 to 99
VL_0411	FAMD00000000.1		ST-3 / 1					37 / 89 to 100	74 / 93 to 99
VL_0443	FANL00000000.1		ST-102 / 1					38 / 80 to 98	72 / 76 to 96
VL_0450	FANT00000000.1		ST-45 / 1					46 / 74 to 99	85 / 76 to 100
VL_0452	FANQ00000000.1		ST-83 / 1					41 / 80 to 97	70 / 76 to 98
VL_0456	FANY00000000.1		ST-3 / 1					50 / 80 to 100	72 / 90 to 96
VL_0459	FAOA00000000.1		ST-3 / 1					42 / 80 to 99	68 / 80 to 100
VL_0462	FAOD00000000.1		ST-10 / 1					34 / 90 to 99	76 / 94 to 100
VRECD0007	FUNQ00000000.1	Human. United Kingdom. 2014.	ST-44 / 1					49 / 78 to 98	78 / 88 to 99
VRECD0020	FUQQ00000000.1	Wastewater. United Kingdom. 2014.	ST-289 / 1					34 / 78 to 98	69 / 79 to 98
VRECD0027	FURB00000000.1		ST-49 / 1					42 / 78 to 99	80 / 79 to 96
VRECD0056	FUOI00000000.1	Human. United Kingdom. 2014.	ST-44 / 1					49 / 80 to 99	89 / 79 to 99
VRECD0058	FURK00000000.1	Wastewater. United Kingdom. 2014.	ST-8 / 1					40 / 78 to 98	78 / 79 to 99
VRECD0059	FURP00000000.1		ST-8 / 1					40 / 78 to 98	78 / 79 to 99
VRECD0062	FURQ00000000.1		ST-8 / 1					40 / 78 to 98	78 / 79 to 99
VRECD0063	FUPU00000000.1		ST-8 / 1					40 / 79 to 98	78 / 79 to 99
VRECD0064	FURS00000000.1		ST-8 / 1					40 / 78 to 98	78 / 79 to 99
VRECD0065	FURT00000000.1		ST-8 / 1					40 / 78 to 98	78 / 79 to 99
VRECD0066	FURM00000000.1		ST-8 / 1					40 / 78 to 98	78 / 79 to 99
VRECD0067	FURO00000000.1		ST-8 / 1					40 / 80 to 99	78 / 79 to 99
VRECD0072	FURW00000000.1		ST-8 / 1					40 / 80 to 98	78 / 79 to 99
VRECD0073	FUOH00000000.1	Human. United Kingdom. 2014.	ST-8 / 1					46 / 79 to 100	92 / 79 to 99
VRECD0074	FUOG00000000.1		ST-2 / 1					37 / 78 to 98	67 / 76 to 96
VRECD0075	FUOK00000000.1		ST-2 / 1					43 / 79 to 99	81 / 79 to 99
VRECD0083	FUOO00000000.1		ST-14 / 1					50 / 80 to 99	88 / 76 to 99
VRECD0084	FUOQ00000000.1		ST-10 / 1					50 / 79 to 99	88 / 79 to 99
VRECD0094	FURZ00000000.1	Wastewater. United Kingdom. 2014.	ST-8 / 1					55 / 78 to 99	80 / 79 to 99
VRECD0095	FUPX00000000.1		ST-36 / 1					46 / 78 to 99	79 / 79 to 100
VRECD0097	FUSC00000000.1		ST-2 / 1					47 / 79 to 99	87 / 79 to 99
VRECD0103	FUOV00000000.1	Human. United Kingdom. 2014.	ST-2 / 1					34 / 78 to 98	68 / 79 to 98
VRECD0112	FUOZ00000000.1	Wastewater. United Kingdom. 2014.	ST-8 / 1					52 / 80 to 99	72 / 79 to 99
VRECD0114	FUPB00000000.1		ST-10 / 1					56 / 79 to 99	79 / 76 to 99
VRECD0119	FUMB00000000.1	Human. United Kingdom. 2014.	ST-10 / 1					55 / 80 to 99	79 / 79 to 99
VRECD0125	FUMC00000000.1		ST-8 / 1					51 / 79 to 99	76 / 79 to 99
VRECD0131	FULZ00000000.1		ST-49 / 1					42 / 78 to 99	80 / 79 to 96
VRECD0138	FULL00000000.1		ST-2 / 1					42 / 78 to 99	80 / 79 to 96
VRECD0140	FUMD00000000.1		ST-2 / 1					37 / 79 to 98	67 / 76 to 96
VRECD0141	FULY00000000.1		ST-2 / 1					37 / 79 to 98	67 / 76 to 96
VRECD0176	FUMU00000000.1		ST-10 / 1					47 / 80 to 99	78 / 76 to 99
VRECD0179	FUNF00000000.1		ST-10 / 1					55 / 80 to 99	77 / 79 to 99
VRECD0180	FUQC00000000.1	Wastewater. United Kingdom. 2015.	ST-13 / 1					42 / 79 to 98	56 / 79 to 99
VRECD0182	FUQG00000000.1		ST-10 / 1					48 / 80 to 99	79 / 76 to 99
VRECD0190	FUQK00000000.1		ST-13 / 1					44 / 78 to 98	89 / 79 to 99
VRECD0191	FUQL00000000.1		ST-13 / 1					44 / 79 to 98	88 / 76 to 99
CD160	AVHW00000000.1	Human CDI co-colonized; NonToxigenic, 2010, USA.	ST-361 / C-I R	Partially resembling phiCD5763	phiCD5763-like	phiCD2955-like		28 / 76 to 93	45 / 74 to 89
E14	CAMS00000000.1	Human. Hungary.	ST-2 / 1					32 / 90 to 98	47 / 93 to 100
T6	CAMR00000000.1		ST-13 / 1					38 / 89 to 99	52 / 79 to 100
VL_0416	FAMK00000000.1	Human patients from different hospitals in Quebec, Canada	ST-126 / 1					30 / 74 to 98	43 / 76 to 95
&: Related, yet not identical to the specified ST
¥MST: Allele profile matching different ST
*Using a maximum of ten hits per genome project. Percentages can be underestimated as multiple projects show highly fragmented assemblies.
¶The DNA polymerase of this element (accession number WP_087554769.1) was not related to those present in any other C. difficile genome available in the NCBI databases.
