# Supplementary material for: The Novel Phages phiCD5763 and phiCD2955 Represent Two Groups of Big Plasmidial Siphoviridae Phages of Clostridium difficile
Source: Front Microbiol. 2018 Jan 22;9:26. doi: 10.3389/fmicb.2018.00026 (PMC5786514; doi:10.3389/fmicb.2018.00026)
Supplement: Supplementary file 6 [file DataSheet1.XLSX]

## Sheet: phiCD5763
Supplementary Material 1. Putative functional assignment for the predicted proteins of the big phage of Clostridium difficile LIBA-5763 (phiCD5763)
ORF	Orientation	Length (aa)	Putative function	BLASTp best hitb (% of identity, number of aminoacids ) (Accession number)	InterPro Classification	CDD classification (E-value)	Pfam family (ID) (E-value)
1	Plus	286	Terminase small subunit (TerS)	Hypothetical protein - Bacillus phage SPbeta (30% of 284) (NP_046609.1)	No Hit	No Hit	No Hit
2	Plus	591	Terminase large subunit* (TerL)	Putative terminase large subunit - Clostridium phage phiCDIF1296T (46% of 582) (AKP44676.1)	Terminase, large subunit (IPR004921)	Terminase_1 (pfam03354) (2.42e-06)	Terminase_6 (PF03237) (3.5e-12)
						Terminase_6 (pfam03237) (8.93e-15)
3	Plus	494	Portal protein*	Putative phage structural protein - Clostridium phage phiCDIF1296T (54% of 479) (AKP44677.1)	No Hit	No Hit	No Hit
4	Plus	78	Hypothetical protein	Hypothetical protein - Clostridium phage phiCDIF1296T (46% of 57) (AKP44678.1)	No Hit	No Hit	No Hit
5	Plus	460	Tail completion protein*	Hypothetical protein - Clostridium phage phiCDIF1296T (41% of 424) (AKP44679.1)	No IPR domain	SMC_prok_B (TIGR02168) (6.13e-04)	No Hit
6	Plus	162	Hypothetical protein	Hypothetical protein - Clostridium phage phiCDIF1296T (41% of 162) (AKP44680.1)	No Hit	No Hit	No Hit
7	Plus	323	Major capsid protein*	Putative structural protein - Clostridium phage phiCDIF1296T (55% of 312) (AKP44681.1)	No Hit	No Hit	No Hit
8	Plus	197	Hypothetical protein	Hypothetical protein - Clostridium phage phiCDIF1296T (38% of 181) (AKP44682.1)	No IPR domain	No Hit	No Hit
9	Plus	211	Hypothetical protein	Hypothetical protein - Clostridium phage phiCDIF1296T (61% of 209) (AKP44683.1)	No Hit	No Hit	No Hit
10	Plus	348	Head-closure protein*	Hypothetical protein - Clostridium phage phiCDIF1296T (95% of 328) (AKP44684.1)	No Hit	No Hit	No Hit
11	Plus	149	Hypothetical protein	Hypothetical protein - Clostridium phage phiCDIF1296T (95% of 149) (AKP44685.1)	No IPR domain	No Hit	No Hit
12	Plus	267	Hypothetical protein	Hypothetical protein - Clostridium phage phiCDIF1296T (94% of 267) (AKP44686.1)	No Hit	No Hit	No Hit
13	Plus	272	Major tail protein*	Hypothetical protein - Clostridium phage phiCDIF1296T (99% of 272) AKP44687.1	No Hit	fliD (PRK06664) (1.76e-03)	No Hit
14	Plus	261	Phage tail protein	Protein of unknown function - Clostridium phage phiCDIF1296T (98% of 261) YP_009221609.1	Siphovirus-type tail component (IPR008841)	YomH (COG4722) (2.75e-04)	Sipho_tail (PF05709) (2.6e-05)
15	Plus	149	Hypothetical protein	Hypothetical protein - Clostridium phage phiCDIF1296T (91% of 152) AKP44689.1	No IPR domain	No Hit	No Hit
16	Plus	145	Neck (Ne1) protein*	Hypothetical protein - Clostridium phage phiCDIF1296T (66% of 152) AKP44690.1	No Hit	No Hit	No Hit
17	Plus	216	Phage antirepressor protein	Antirepressor protein - Lactobacillus phage Ldl1 (57% of 206) YP_009126519.1	Antirepressor protein, C-terminal (IPR005039)	ANT (pfam03374) (9.24e-36)	ANT (PF03374) (9.9e-31)
						COG3617 (COG3617) (1.84e-14)
						Bro-N (smart01040) (1.33e-04)
18	Plus	261	Phage antirepressor protein	Putative phage antirepressor - Streptococcus phage phi30c (63% of 141) AGF87352.1	BRO N-terminal domain (IPR003497)	COG3617 (COG3617) (2.03e-40)	Bro-N (PF02498) (3.1e-30)
						Bro-N (smart01040) (3.91e-36)
19	Plus	237	Phage antirepressor protein	Putative prophage antirepressor - Brevibacillus phage Osiris (39% of 119) YP_009215035.1|	BRO N-terminal domain (IPR003497)	Bro-N (smart01040) (1.62e-21)	Bro-N (PF02498) (5.2e-18)
						COG3617 (COG3617) (2.62e-23)
20	Plus	234	DNA-binding response regulator	Hypothetical protein - Enterobacteria phage VT1-Sakai (26% of 247) BAB19554.1	Signal transduction response regulator, receiver domain (IPR001789)	LytT (COG3279) (5.00e-36)	Response_reg (PF00072) (1e-15)
					LytTR DNA-binding domain (IPR007492)	REC (cd00156) (2.44e-19)	LytTR (PF04397) (2.5e-19)
21	Plus	119	Hypothetical protein	No Hit	No Hit	No Hit	No Hit
22	Plus	95	Hypothetical protein	Hypothetical protein - Clostridium phage phiCDIF1296T (94% of 35) AKP44691.1	No Hit	No Hit	No Hit
23	Plus	52	Hypothetical protein	Hypothetical protein - Clostridium phage phiCDIF1296T (98% of 52) AKP44692.1	No Hit	No Hit	No Hit
24	Plus	1075	Type II restriction/modification system DNA methylase subunit	Putative N6 adenine-specific DNA methyltransferase - Aureococcus anophagefferens virus (32% of 222) YP_009052369.1	S-adenosyl-L-methionine-dependent methyltransferase (IPR029063)	met_A_Alw26 (TIGR02987) (1.61e-19)	TaqI_C (PF12950) (1.3e-12)
					TaqI-like C-terminal specificity domain (IPR025931)	Methyltransf_26 (pfam13659) (5.94e-11)
25	Minus	149	HTH type transcriptional regulator	Putative regulatory protein - Clostridium phage phiCDIF1296T (88% of 149) AKP44694.1	Lambda repressor-like, DNA-binding domain (IPR010982)	HTH_XRE (cd00093) (1.22e-18)	HTH_19 (PF12844) (3.5e-19)
					Cro/C1-type helix-turn-helix domain (IPR001387)	PRK09706 (PRK09706) (4.47e-06)
26	Plus	347	Phage antirepressor protein	Putative phage antirepressor protein - Clostridium phage phiCDIF1296T (70% of 361) AKP44696.1	BRO N-terminal domain (IPR003497)	COG3617 (COG3617) (6.66e-36)	Bro-N (PF02498) (3.6e-24)
					Antirepressor protein, C-terminal (IPR005039)	Bro-N (smart01040) (2.84e-30)	ANT (PF03374) (8.4e-24)
27	Plus	386	Hypothetical protein	Hypothetical protein - Clostridium phage phiCT19406A (46% of 111) AJA42719.1	No Hit	No Hit	No Hit
28	Plus	236	Hypothetical protein	Hypothetical protein - Clostridium phage phiCDIF1296T (58% of 203) (AKP44697.1)	SHOCT domain (IPR018649)	SHOCT (pfam09851) (3.58e-04)	SHOCT (PF09851) (6.9e-07)
29	Plus	36	Hypothetical protein	Putative phage tail protein - Clostridium phage phiCDIF1296T (86% of 36) AKP44698.1	No Hit	No Hit	No Hit
30	Plus	327	Hypothetical protein	No Hit	No IPR domain	No Hit	No Hit
31	Plus	492	Phage tail protein	Putative phage tail protein - Clostridium phage phiCDIF1296T (28% of 520) AKP44698.1	No IPR domain	tape_meas_TP901 (TIGR01760) (1.36e-07)	No Hit
32	Plus	2022	Tail tape measure protein	Putative tape tail measure protein - Clostridium phage phiCDIF1296T (67% of 755) AKP44699.1|	Phage tail tape measure protein (IPR010090)	tape_meas_TP901 (TIGR01760) (2.13e-14)	PhageMin_Tail (PF10145)(7.4e-09)
33	Plus	51	Hypothetical protein	Hypothetical protein - Clostridium phage phiCDIF1296T (94% of 51) AKP44702.1	No Hit	No Hit	No Hit
34	Plus	571	Phage tail protein	Hypothetical protein - Clostridium phage phiCDIF1296T (99% of 571) AKP44703.1	No IPR domain	Prophage_tail (pfam06605) (3.74e-05)	No Hit
35	Plus	642	Peptidase (Chaperone of endosialidase)	Putative peptidase - Clostridium phage phiCDIF1296T (97% of 642) AKP44704.1	Intramolecular chaperone auto-processing domain (IPR030392)	Peptidase_S74 (pfam13884) (3.32e-03)	Peptidase_S74 (PF13884) (5.1e-05)
36	Plus	51	Hypothetical protein	Hypothetical protein - Clostridium phage phiCDIF1296T (100% of 51) AKP44705.1	No Hit	No Hit	No Hit
37	Plus	691	Tail fiber protein"	Putative phage tail protein - Clostridium phage phiCDIF1296T (86% of 693) AKP44706.1	No Hit	SMC_prok_A (TIGR02169) (6.23e-07)	No Hit
38	Plus	1627	Receptor Binding Protein	Hypothetical protein - Clostridium phage phiCDIF1296T (30% of 1820) AKP44707.1	Regulator of chromosome condensation 1/beta-lactamase-inhibitor protein II (IPR009091)	2 ATS1 (COG5184) (6.36e-43/1.46e-35)	9 RCC1 (PF00415) (from 2.9e-05 to 6.4e-10)
					Regulator of chromosome condensation, RCC1 (IPR000408)	10 RCC1 (pfam00415) (from 2.77e-04 to 2.27e-09)	2 RCC1_2 (PF13540) (1.2e-05/2.7e-05)
						11 RCC1_2 (pfam13540) (from 1.33e-03 to 2.78e-07)
39	Plus	108	Hypothetical protein	Hypothetical protein - Clostridium phage phiCDIF1296T (87 % of106) AKP44708.1	No Hit	No Hit	No Hit
40	Plus	109	Tail fiber protein"	Hypothetical protein - Clostridium phage phiCD119 (85% of 101) YP_529581.1	No Hit	No Hit	No Hit
41	Plus	521	Tail fiber protein" (Glycine rich protein)	Hypothetical protein - Clostridium phage phiCD27 (53% of 581) (YP_002290902.1)	No IPR domain	Gly_rich (pfam12810) (7.70e-29)	Gly_rich (PF12810) (4.1e-25)
42	Plus	97	Hypothetical protein	Hypothetical protein - Clostridium phage phiMMP04 (87% of 97) (YP_006990578.1)	No IPR domain	No Hit	No Hit
43	Plus	60	Hypothetical protein	Hypothetical protein - Clostridium phage phiCD119 (93% of 58) (YP_529583.1)	No Hit	No Hit	No Hit
44	Plus	271	N-acetylmuramoyl-L-alanine amidase	Putative N-acetylmuramoyl-L-alanine amidase - Clostridium phage phiCDIF1296T (96% of 271) (AKP44716.1)	Cell wall hydrolase/autolysin, catalytic (IPR002508)	MurNAc-LAA (cd02696) (5.73e-30)	Amidase_3 (PF01520) (8.2e-21)
45	Plus	205	Endolysin	Putative endolysin - Clostridium phage phiCDIF1296T (99% of 205) (AKP44717.1)	Mannosyl-glycoprotein endo-beta-N-acetylglucosamidase-like domain (IPR002901)	Glucosaminidase (pfam01832) (1.86e-10)	Glucosaminidase (PF01832) (1.1e-11)
46	Plus	83	Holin	Putative holin - Clostridium phage phiCDIF1296T (100% of 83) (AKP44718.1)	Clostridium phage holin (IPR032111)	No Hit	Phage_holin_5_2 (PF16079) (3.4e-14)
47	Plus	103	Hypothetical protein	Putative holin - Clostridium phage phiCDIF1296T (95% of 103) AKP44719.1|	No IPR domain	No Hit	No Hit
48	Plus	311	Phage integrase (tyrosine recombinase)	XerC/D family recombinase - Clostridium phage c-st (41% of 312) (YP_398534.1)	DNA breaking-rejoining enzyme, catalytic core (IPR011010)	INT_Rci_Hp1_C (cd00796) (7.92e-24)	Phage_int_SAM_1 (PF02899) (8.1e-08)
					Integrase/recombinase, N-terminal (IPR023109)	recomb_XerC (TIGR02224) (2.65e-13)	Phage_integrase (PF00589) (1.2e-23)
49	Plus	117	HTH type transcriptional regulator	Putative HTH-type transcriptional regulator - Clostridium phage phiCDIF1296T (99% of 117) (AKP44721.1)	Lambda repressor-like, DNA-binding domain (IPR010982)	HTH_XRE (cd00093) (1.39e-10)	HTH_3 (PF01381) (7.8e-13)
50	Plus	106	Beta-lactamase repressor	Putative regulatory protein - Clostridium phage phiCDIF1296T (100% of 106) (AKP44722.1)	BlaI transcriptional regulatory family (IPR005650)	Penicillinase_R (pfam03965) (1.23e-08)	Penicillinase_R (PF03965) (4.9e-20)
51	Plus	420	N-acetylmuramoyl-L-alanine amidase*	Hypothetical protein - Clostridium phage phiCDIF1296T (99% of 301) (AKP44723.1)	Putative cell wall binding repeat 2 (IPR007253)	CW_binding_2 (pfam04122) (3.48e-18)	CW_binding_2 (PF04122) (6.6e-15)
52	Plus	73	Hypothetical protein	E-value worse than threshold	No IPR domain	No Hit	No Hit
53	Minus	43	Hypothetical protein	Conserved protein of unknown function - Clostridium phage phiCD211 (85% of 41) (YP_009221648.1)	No Hit	No Hit	No Hit
54	Minus	614	Hypothetical protein	Hypothetical protein - Clostridium phage D-1873 (31% of 629) (EES90328.1)	No IPR domain	No Hit	No Hit
55	Minus	370	Phage integrase (tyrosine recombinase)	Putative integrase - Clostridium phage phiCDIF1296T (99% of 370) (AKP44726.1)	DNA breaking-rejoining enzyme, catalytic core (IPR011010)	INT_ICEBs1_C_like (cd01189) (2.76e-47)	Phage_int_SAM_3 (PF14659) (1.3e-13)
					Integrase/recombinase, N-terminal (IPR023109)	recomb_XerC (TIGR02224) (1.61e-21)	Phage_integrase (PF00589) (5.5e-28)
56	Minus	249	DNA topoisomerase	E-value worse than threshold	Nuclease-related domain, NERD (IPR011528)	NERD (pfam08378) (1.56e-21)	NERD (PF08378) (7.1e-26)
					DNA topoisomerase, type IA, zn finger (IPR013498)	PRK06599 (PRK06599) (4.32e-09)	zf-C4_Topoisom (PF01396) (2.7e-13)
57	Minus	57	Hypothetical protein	Hypothetical protein - Clostridium phage phiCDIF1296T (86% of 57) (AKP44729.1)	No Hit	No Hit	No Hit
58	Minus	46	Hypothetical protein	E-value worse than threshold	No Hit	No Hit	No Hit
59	Minus	167	Deoxyuridine 5'-triphosphate nucleotidohydrolase	Putative deoxyuridine 5'-triphosphate nucleotidohydrolase - Clostridium phage phiCDIF1296T (80% of 181) (AKP44730.1)	Deoxyuridine triphosphate nucleotidohydrolase/Deoxycytidine triphosphate deaminase (IPR008180)	dut (PRK00601) (2.31e-42)	dUTPase (PF00692) (4.3e-11)
60	Minus	164	Holliday junction resolvase	Putative Holliday junction resolvase - Clostridium phage phiCDIF1296T (95% of 164) (AKP44731.1)	Crossover junction endodeoxyribonuclease RuvC (IPR002176)	RuvC_resolvase (cd00529) (1.04e-17)	RuvC (PF02075) (1.5e-16)
61	Minus	193	Guanylate kinase	Putative guanylate kinase - Clostridium phage phiCDIF1296T (85% of 189) (AKP44732.1)	Guanylate kinase-like domain (IPR008144)	Gmk (COG0194) (1.05e-16)	Guanylate_kin (PF00625) (1.8e-11)
62	Minus	106	Hypothetical protein	Hypothetical protein - Clostridium phage phiCDIF1296T (90% of 105) (AKP44733.1)	No Hit	No Hit	No Hit
63	Minus	279	PD-(D/E)XK nuclease superfamily protein	Hypothetical protein - Clostridium phage phiCDIF1296T] (93% of 266) (AKP44736.1)	Restriction endonuclease type II-like (IPR011335)	PDDEXK_1 (pfam12705) (3.66e-08)	PDDEXK_1 (PF12705) (3.2e-20)
64	Minus	69	Hypothetical protein	Hypothetical protein - Clostridium phage phiCDIF1296T (93% of 69) (AKP44737.1)	No Hit	No Hit	No Hit
65	Minus	85	Hypothetical protein	Protein of unknown function - Clostridium phage phiCD211 (100% of 85) (YP_009221661.1)	No IPR domain	No Hit	No Hit
66	Minus	84	Hypothetical protein	Hypothetical protein - Clostridium phage phiCDIF1296T (100% of 84) (AKP44739.1)	No Hit	No Hit	No Hit
67	Minus	175	Spore protease (GPR-related)"	Hypothetical protein - Clostridium phage phiCDIF1296T (100% of 175) (AKP44740.1)	Protein of unknown function DUF1256 (IPR009665)	spore_YyaC (TIGR02841) (1.02e-37)	DUF1256 (PF06866) (3.8e-43)
68	Minus	221	PrpC-like Serine/threonine-protein phosphatase (regulation of stationary phase)*	Serine/threonine protein phosphatase - Clostridium phage phiCD211 (100% of 214) (YP_009221664.1)	Metallo-dependent phosphatase-like (IPR029052)	MPP_PPP_family (cd00144) (1.76e-23)	Metallophos (PF00149) (2.4e-15)
69	Minus	147	Hypothetical protein	Hypothetical protein - Clostridium phage phiCDIF1296T (100% of 147) (AKP44742.1)	No Hit	No Hit	No Hit
70	Minus	283	Hypothetical protein	Hypothetical protein - Clostridium phage phiCDIF1296T (100% of 283) (AKP44743.1)	No IPR domain	No Hit	No Hit
71	Minus	90	Hypothetical protein	Hypothetical protein - Clostridium phage phiCDIF1296T (100% of 90) (AKP44744.1)	No Hit	No Hit	No Hit
72	Minus	166	Anaerobic ribonucleoside-triphosphate reductase-activating protein	Putative NrdG-like protein - Clostridium phage phiCDIF1296T (96% of 164) (AKP44786.1)	Ribonucleoside-triphosphate reductase activating, anaerobic (IPR012837)	NrdG (TIGR02491) (2.22e-57)	Fer4_12 (PF13353) (6.6e-39)
					Radical SAM (IPR007197)	Fer4_12 (pfam13353) (9.10e-54)	Radical_SAM (PF04055) (5.9e-10)
73	Minus	741	Anaerobic ribonucleoside-triphosphate reductase	Putative anaerobic ribonucleoside-triphosphate reductase - Clostridium phage phiCDIF1296T (99% of 741) (AKP44787.1)	Ribonucleoside-triphosphate reductase, anaerobic (IPR012833)	NrdD COG1328 (1.13e-170)	NRDD (PF13597) (7.7e-197)
74	Minus	379	DNA-sulfur modification-associated protein	Putative DNA sulfur modification protein - Geobacillus virus E3 (26% OF 301) (YP_009223854.1)	DNA sulphur modification protein DndB (IPR017642)	DndB (pfam14072) (7.57e-28)	DndB (PF14072) (3.7e-32)
75	Minus	100	Hypothetical protein	E-value worse than threshold	No IPR domain	No Hit	No Hit
76	Minus	1110	DNA Polymerase III alpha chain (Polα)	Hypothetical protein 1013_scaffold3125_00056 - Unidentified phage (33% of 991) (AFB75617.1)	Bacterial DNA polymerase III, alpha subunit (IPR011708)	DnaE (COG0587) (9.65e-118)	DNA_pol3_alpha (PF07733) (1.8e-80)
77	Minus	566	ssDNA exonuclease	Putative ss-DNA-specific endonuclease - Bacillus phage SPbeta (32% OF 556) (NP_046684.1)	No IPR domain	recJ (TIGR00644) (1.43e-45)	No Hit
78	Minus	293	DNA primase	Putative DNA primase - Clostridium phage phiCDIF1296T (45% of 294) (AKP44745.1)	No IPR domain	DnaG (COG0358) (4.59e-12)	No Hit
79	Minus	530	Replicative DNA helicase (DnaB)	Putative replicative DNA helicase - Clostridium phage phiCDIF1296T (36% of 526) (AKP44746.1)	P-loop containing nucleoside triphosphate hydrolase (IPR027417)	DnaB (COG0305) (2.96e-14)	DnaB (PF00772) (2.3e-05)
					DNA helicase DnaB, N-terminal/DNA primase DnaG, C-terminal (IPR016136)	AAA_25 (pfam13481) (6.50e-07)	AAA_25 (PF00772) (1.1e-10)
80	Minus	185	Hypothetical protein	Hypothetical protein - Clostridium phage phiCDIF1296T (43% of 175) AKP44747.1	No IPR domain	No Hit	No Hit
81	Minus	191	ERF superfamily protein	ERF superfamily protein - Clostridium phage phiCDIF1296T (46% of 153) (AKP44748.1)	ERF (IPR007499)	ERF (pfam04404) (2.81e-26)	ERF (PF04404) (4.3e-25)
82	Minus	281	Hypothetical protein	Hypothetical protein - Clostridium phage phiCDIF1296T (42% of 304) AKP44749.1	No IPR domain	No Hit	No Hit
83	Minus	56	Hypothetical protein	E-value worse than threshold	No IPR domain	No Hit	No Hit
84	Minus	221	Hypothetical protein	Hypothetical protein - Clostridium phage phiCDIF1296T (100% of 221) AKP44750.1	No Hit	No Hit	No Hit
85	Minus	186	Hypothetical protein	Hypothetical protein - Clostridium phage phiCDIF1296T (83% of 186) (AKP44751.1)	No IPR domain	3D_containing_proteins (cd14667) 87-183	No Hit
86	Minus	141	Hypothetical protein	Hypothetical protein - Clostridium phage phiCDIF1296T (94% of 141) (AKP44754.1)	No Hit	No Hit	No Hit
87	Minus	373	PcfJ-like protein	Hypothetical protein - Clostridium phage phiCDIF1296T (98% of 373) (AKP44755.1)	PcfJ-like protein (IPR025586)	PcfJ (pfam14284) (1.71e-22)	PcfJ (PF14284) (7e-23)
88	Minus	102	Hypothetical protein	Hypothetical protein - Clostridium phage phiCDIF1296T (75% of 102) (AKP44756.1)	No Hit	No Hit	No Hit
89	Minus	83	MnmG domain protein	Hypothetical protein - Clostridium phage phiCDIF1296T (53% of 83) (AKP44757.1)	No IPR domain	MnmG (COG0445) (5.64e-03)	No Hit
90	Minus	69	Hypothetical protein	Hypothetical protein - Clostridium phage phiCDIF1296T (94% of 69) (AKP44760.1)	No Hit	No Hit	No Hit
91	Minus	200	Methyltransferase subunit (rRNA methylation)"	Putative methyltransferase subunit - Clostridium phage phiCDIF1296T (97% of 200) (AKP44761.1)	S-adenosyl-L-methionine-dependent methyltransferase (IPR029063)	met_A_Alw26 (TIGR02987) (6.51e-05)	No Hit
92	Minus	108	Hypothetical protein	E-value worse than threshold	No Hit	No Hit	No Hit
93	Minus	44	Hypothetical protein	Hypothetical protein - Clostridium phage phiCDIF1296T (74% of 35) (AKP44763.1)	No IPR domain	No Hit	No Hit
94	Minus	55	Hypothetical protein	Hypothetical protein - Clostridium phage phiCDIF1296T (100% of 55) (AKP44764.1)	No IPR domain	No Hit	No Hit
95	Minus	94	Hypothetical protein	Hypothetical protein - Clostridium phage phiCDIF1296T (95% of 94) (AKP44765.1)	Protein of unknown function DUF5052 (IPR032484)	No Hit	Hit
96	Minus	131	Hypothetical protein	E-value worse than threshold	No Hit	No Hit	No Hit
97	Minus	116	Hypothetical protein	Hypothetical protein - Clostridium phage phiCDIF1296T (63% of 115) (AKP44766.1)	No Hit	No Hit	No Hit
98	Minus	60	Hypothetical protein	E-value worse than threshold	No Hit	No Hit	No Hit
99	Minus	69	Hypothetical protein	E-value worse than threshold	No Hit	No Hit	No Hit
100	Minus	58	Hypothetical protein	No Hit	No IPR domain	No Hit	No Hit
101	Minus	76	Hypothetical protein	Hypothetical protein IPLA7_0054 - Staphylococcus phage Ipla7] (53% of 77) (YP_006561216.1)	No Hit	No Hit	No Hit
102	Minus	120	Hypothetical protein	E-value worse than threshold	No Hit	No Hit	No Hit
103	Minus	50	Hypothetical protein	No Hit	No Hit	No Hit	No Hit
104	Minus	59	Hypothetical protein	No Hit	No Hit	No Hit	No Hit
105	Minus	417	tRNA-splicing ligase	Hypothetical protein - Clostridium phage phiCDIF1296T (98% of 417) (AKP44774.1)	tRNA-splicing ligase, RtcB (IPR001233)	RtcB (pfam01139) (2.88e-115)	RtcB (PF01139) (1e-94)
106	Minus	119	Hypothetical protein	E-value worse than threshold	No Hit	No Hit	No Hit
107	Minus	155	Hypothetical protein	E-value worse than threshold	No Hit	No Hit	No Hit
108	Minus	116	Hypothetical protein	E-value worse than threshold	No Hit	No Hit	No Hit
109	Minus	93	Hypothetical protein	Hypothetical protein - Clostridium phage phiCDIF1296T (96% of 93) (AKP44775.1)	No Hit	No Hit	No Hit
110	Minus	148	Hypothetical protein	Hypothetical protein - Clostridium phage phiCDIF1296T (98% of 148) (AKP44776.1)	No Hit	No Hit	No Hit
111	Minus	51	Hypothetical protein	Hypothetical protein - Clostridium phage phiCDIF1296T (100% of 51) (AKP44777.1)	No Hit	No Hit	No Hit
112	Minus	126	Peptidyl-tRNA hydrolase	Putative peptidyl-tRNA hydrolase - Clostridium phage phiCDIF1296T (98% of 126) (AKP44778.1)	Peptidyl-tRNA hydrolase, PTH2 (IPR002833)	PTH2 (pfam01981) (1.17e-15)	PTH2 (PF01981) (9e-14)
113	Minus	155	Hypothetical protein	Hypothetical protein - Clostridium phage phiCDIF1296T (99% of 155) (AKP44779.1)	No Hit	No Hit	No Hit
114	Minus	36	Hypothetical protein	Hypothetical protein - Clostridium phage phiCDIF1296T (100% of 36) (AKP44780.1)	No Hit	No Hit	No Hit
115	Minus	114	Hypothetical protein	Hypothetical protein - Clostridium phage phiCDIF1296T (100% of 58) (AKP44781.1)	No IPR domain	No Hit	No Hit
116	Minus	94	Hypothetical protein	E-value worse than threshold	No Hit	No Hit	No Hit
117	Minus	122	Hypothetical protein	Conserved protein of unknown function - Clostridium phage phiMMP01 (48% of 33) (YP_009206195.1)	No Hit	No Hit	No Hit
118	Minus	178	Hypothetical protein	Hypothetical protein - Clostridium phage phiCDIF1296T (98% of 104) (AKP44784.1)	No Hit	No Hit	No Hit
119	Minus	131	Hypothetical protein	Hypothetical protein - Bacillus phage TsarBomba (41% of 134) (YP_009207039.1)	No IPR domain	No Hit	No Hit
120	Minus	336	Hypothetical protein	Hypothetical protein - Bacillus phage Bcp1 (40% of 396) (YP_009031510.1)	No Hit	No Hit	No Hit
121	Minus	62	Hypothetical protein	E-value worse than threshold	No Hit	No Hit	No Hit
122	Minus	195	Hypothetical protein	Hypothetical protein - Bacillus phage SIOphi (27% of 193) (AGK86862.1)	No IPR domain	Hit	No Hit
123	Minus	66	Hypothetical protein	E-value worse than threshold	No Hit	No Hit	No Hit
124	Minus	427	DNA ligase	Putative ATP-dependent DNA ligase - Geobacillus virus E3 (42% of 434) (YP_009223812.1)	DNA ligase, ATP-dependent, central (IPR012310)	Adenylation_kDNA_ligase_like (cd07896) (9.43e-25)	DNA_ligase_A_M (PF01068) (4.8e-14)
						OBF_kDNA_ligase_like (cd08041) (2.51e-24)	DNA_ligase_OB_2 (PF14743) (2.5e-17)
125	Minus	61	Hypothetical protein	Hypothetical protein - Clostridium phage phiCDIF1296T (89% of 61) AKP44790.1	No Hit	No Hit	No Hit
126	Minus	129	Hypothetical protein	Hypothetical protein - Clostridium phage phiMMP02 (55% of 131) (YP_006990550.1)	No Hit	No Hit	No Hit
127	Minus	108	Hypothetical protein	E-value worse than threshold	No Hit	No Hit	No Hit
128	Minus	199	RNA 2'-phosphotransferase	Putative RNA 2'-phosphotransferase - Clostridium phage phiCDIF1296T (96% of 180) (AKP44796.1)	Phosphotransferase KptA/Tpt1 (IPR002745)	PTS_2-RNA (pfam01885) (4.39e-84)	PTS_2-RNA (PF01885) (7.5e-39)
129	Minus	38	Hypothetical protein	Hypothetical protein - Clostridium phage phiCDIF1296T (95% of 38) (AKP44797.1)	No Hit	No Hit	No Hit
130	Minus	64	Hypothetical protein	E-value worse than threshold	No Hit	No Hit	No Hit
131	Minus	137	YopX protein	Hypothetical protein - Uncultured marine virus (34% of 134)(AKH46198.1)	YopX protein (IPR019096)	YopX (pfam09643) (8.16e-10)	YopX (PF09643) (5.9e-11)
132	Minus	77	Hypothetical protein	Hypothetical protein - Clostridium phage phiCDIF1296T (91% of 77) (AKP44799.1)	No Hit	No Hit	No Hit
133	Minus	46	Hypothetical protein	Hypothetical protein - Clostridium phage phiCDIF1296T (98% of 46) (AKP44800.1)	No Hit	No Hit	No Hit
134	Minus	112	Hypothetical protein	E-value worse than threshold	No Hit	No Hit	No Hit
135	Minus	297	Hypothetical protein	Hypothetical protein - Clostridium phage phiCDIF1296T (32% of 206) (AKP44818.1)	No Hit	No Hit	No Hit
136	Minus	319	Phage integrase (tyrosine recombinase)	Integrase-recombinase protein - Bacillus phage BMBtpLA (25% of 313) (AHJ86773.2)	DNA breaking-rejoining enzyme, catalytic core (IPR011010)	Phage_integrase (pfam00589) (8.90e-31)	Phage_int_SAM_1 (PF02899) (1.1e-07)
					Integrase/recombinase, N-terminal (IPR023109)	recomb_XerC (TIGR02224) (7.34e-39)	Phage_integrase (PF00589) (1e-31)
137	Minus	190	Hypothetical protein	Hypothetical protein - Clostridium phage phiCDIF1296T (98% of 190) (AKP44821.1)	No Hit	No Hit	No Hit
138	Minus	387	DNA binding subunit of transposase	Putative DNA binding subunit of transposase - Clostridium phage phiCDIF1296T (100% 387) (AKP44822.1)	Probable transposase, IS891/IS1136/IS1341 (IPR001959)	InsQ (COG0675) (5.24e-23)	OrfB_IS605 (PF01385) (6.2e-09)
					Transposase IS605, OrfB, C-terminal (IPR010095)	OrfB_Zn_ribbon (pfam07282) (7.56e-21)	OrfB_Zn_ribbon (PF07282) (2.9e-24)
139	Minus	133	Transposase	Hypothetical protein - Clostridium phage phiCDIF1296T (10% of 133) (AKP44823.1)	Transposase IS200-like (IPR002686)	Y1_Tnp (pfam01797) (5.87e-50)	Y1_Tnp (PF01797) (3.4e-40)
140	Plus	99	Hypothetical protein	Hypothetical protein - Clostridium phage phiCDIF1296T (100% of 99) (AKP44824.1)	No Hit	No Hit	No Hit
141	Minus	161	Hypothetical protein	Hypothetical protein - Clostridium phage phiCDIF1296T (99% of 161) (AKP44825.1)	No IPR domain	No Hit	No Hit
142	Minus	110	Hypothetical protein	Hypothetical protein - Clostridium phage phiCDIF1296T (100% of 110) (AKP44826.1)	No IPR domain	No Hit	No Hit
143	Minus	115	HTH type transcriptional regulator	Helix-turn-helix domain protein - Clostridium phage phiCDIF1296T (100% of 115) (AKP44827.1)	Lambda repressor-like, DNA-binding domain (IPR010982)	HTH_XRE (cd00093) (5.64e-09)	HTH_19 (PF12844) (9.6e-11)
144	Minus	126	HTH type transcriptional regulator	Putative transcriptional repressor - Clostridium phage phiCDIF1296T (100% of 126) (AKP44828.1)	Lambda repressor-like, DNA-binding domain (IPR010982)	HTH_XRE (cd00093) (1.23e-10)	HTH_19 (PF12844) (1e-12)
						PRK09706 (PRK09706) (1.74e-06)
145	Minus	122	HTH type transcriptional regulator	Putative transcriptional regulator - Clostridium phage phiCDIF1296T (100% of 122) (AKP44829.1)	Lambda repressor-like, DNA-binding domain (IPR010982)	HTH_XRE (cd00093) (3.66e-10)	HTH_19 (PF12844) (2.5e-10)
146	Minus	481	Hypothetical protein	Hypothetical protein - Clostridium phage phiCDIF1296T (99% of 481) (AKP44830.1)	No IPR domain	Multiple Hits	No Hit
147	Minus	54	Hypothetical protein	Hypothetical protein - Clostridium phage phiCDIF1296T (100% of 54) (AKP44831.1)	No Hit	No Hit	No Hit
148	Minus	150	Hypothetical protein	Hypothetical protein - Clostridium phage phiCDIF1296T (99% of 147) (AKP44831.1)	No Hit	No Hit	No Hit
149	Minus	52	Hypothetical protein	Hypothetical protein - Clostridium phage phiCDIF1296T (100% of 52) (AKP44832.1)	No Hit	No Hit	No Hit
150	Minus	165	Hypothetical protein	Hypothetical protein - Clostridium phage phiCDIF1296T (96% of 165) (AKP44833.1)	No IPR domain	No Hit	No Hit
151	Minus	194	Hypothetical protein	Hypothetical protein - Clostridium phage phiCDIF1296T (100% of 194) (AKP44834.1)	No Hit	No Hit	No Hit
152	Minus	87	Hypothetical protein	Hypothetical protein - Clostridium phage phiCDIF1296T (100% of 87) (AKP44835.1)	No Hit	No Hit	No Hit
153	Minus	203	Hypothetical protein	E-value worse than threshold	No Hit	No Hit	No Hit
154	Minus	78	Hypothetical protein	Hypothetical protein - Clostridium phage phiCDIF1296T (92% of 78) (AKP44838.1)	No Hit	No Hit	No Hit
155	Minus	45	Hypothetical protein	Conserved protein of unknown function - Clostridium phage phiCD211 (89% of 45) (YP_009221767.1)	No Hit	No Hit	No Hit
156	Minus	85	Hypothetical protein	Putative antirestriction protein - Clostridium phage phiCDIF1296T (45% of 85) AKP44840.1	No Hit	No Hit	No Hit
157	Minus	62	MazE antitoxin domain protein	Hypothetical protein - Clostridium phage phiCDIF1296T (69% of 62) (AKP44842.1)	No IPR domain	Antitoxin-MazE (pfam04014) (3.75e-03)	No Hit
158	Minus	107	Hypothetical protein	Hypothetical protein - Clostridium phage phiCDIF1296T (100% of 107) (AKP44842.1)	No IPR domain	No Hit	No Hit
159	Plus	105	HTH type transcriptional regulator	Putative transcriptional regulator - Clostridium phage phiCDIF1296T (66% of 102) (AKP44845.1)	Lambda repressor-like, DNA-binding domain (IPR010982)	Concordant Hit	HTH_3 (PF01381) (9e-18)
160	Minus	122	Hypothetical protein	Hypothetical protein - Clostridium phage phiCDIF1296T (41% of 97) (AKP44844.1)	No IPR domain	SMC_prok_B (TIGR02168) (5.80e-03)	No Hit
161	Plus	45	Hypothetical protein	No Hit	No Hit	No Hit	No Hit
162	Plus	314	ParM	No Hit	Plasmid segregation protein ParM/StbA (IPR009440)	ParM_like (cd10227) (1.19e-19)	StbA (PF06406) (2.9e-05)
163	Minus	208	HTH type transcriptional regulator	Putative phage replication protein - Clostridium phage phiCD24-1 (39% of 123) (CEK40263.1)	No IPR domain	HTH_36 (pfam13730) (3.54e-08)	HTH_36 (PF13730) (3.8e-07)
164	Minus	79	HTH type transcriptional regulator	E-value worse than threshold	No Hit	HTH_36 (pfam13730) (1.09e-05)	No Hit
165	Plus	64	Hypothetical protein	E-value worse than threshold	No Hit	No Hit	No Hit
166	Plus	396	LuxR-type DNA-binding domain protein	Hypothetical protein - Clostridium phage phiCDIF1296T (39% of 335) (AKP44852.1)	Winged helix-turn-helix DNA-binding domain (IPR011991)	HTH_LUXR (smart00421) (1.76e-07)	GerE (PF00196) (1.5e-08)
167	Plus	101	Bacterial DNA-binding protein	E-value worse than threshold	Histone-like DNA-binding protein (IPR000119)	SPO1_TF1_like (cd14435) (2.40e-07)	Bac_DNA_binding (PF00216) (1.1e-06)
168	Plus	223	Hypothetical protein	E-value worse than threshold	No Hit	No Hit	No Hit
169	Plus	184	GIY-YIG nuclease superfamily protein	E-value worse than threshold	No Hit	GIY-YIG_COG3680 (cd10440) (2.84e-06)	No Hit
170	Plus	205	Hypothetical protein	Hypothetical protein - Clostridium phage phiCDIF1296T (98% of 205) AKP44854.1|	No IPR domain	No Hit	No Hit
171	Plus	62	Hypothetical protein	E-value worse than threshold	No Hit	No Hit	No Hit
172	Plus	397	Calcineurin-like phosphoesterase (involved in DNA processing)	Hypothetical protein - Clostridium phage phiCDIF1296T (94% of 396) (AKP44855.1)	Metallo-dependent phosphatase-like (IPR029052)	MPP_YkuE_C (cd07385) (9.01e-05)	Metallophos_2 (PF12850) (4.1e-07)
* Based on VIRFAM analysis.
" Based on RAST annotation.

## Sheet: phiCD5774
Supplementary Material 1. Putative functional assignment for the predicted proteins of the big phage of Clostridium difficile LIBA-5774 (phiCD5774).
ORF	Orientation	Length (aa)	Putative functional assignment	NCBI CDD	Pfam
1	Plus	286	Terminase small subunit (TerS)	No Hit	No Hit
2	Plus	591	Terminase large subunit* (TerL)	Concordant Hit	Concordant Hit
3	Plus	494	Portal protein*	No Hit	No Hit
4	Plus	78	Hypothetical protein	No Hit	No Hit
5	Plus	460	Tail completion protein*	Hit	No Hit
6	Plus	162	Hypothetical protein	No Hit	No Hit
7	Plus	323	Major capsid protein*	No Hit	No Hit
8	Plus	197	Hypothetical protein	No Hit	No Hit
9	Plus	211	Hypothetical protein	No Hit	No Hit
10	Plus	348	Head-closure protein*	No Hit	No Hit
11	Plus	149	Hypothetical protein	No Hit	No Hit
12	Plus	267	Hypothetical protein	No Hit	No Hit
13	Plus	272	Major tail protein*	Hit	No Hit
14	Plus	261	Phage tail protein	Concordant Hit	Concordant Hit
15	Plus	149	Hypothetical protein	No Hit	No Hit
16	Plus	145	Neck (Ne1) protein*	No Hit	No Hit
17	Plus	216	Phage antirepressor protein	Concordant Hit	Concordant Hit
18	Plus	261	Phage antirepressor protein	Concordant Hit	Concordant Hit
19	Plus	237	Phage antirepressor protein	Concordant Hit	Concordant Hit
20	Plus	234	DNA-binding response regulator	Concordant Hit	Concordant Hit
21	Plus	119	Hypothetical protein	No Hit	No Hit
22	Plus	95	Hypothetical protein	No Hit	No Hit
23	Plus	52	Hypothetical protein	No Hit	No Hit
24	Plus	1075	Restriction/modification system DNA methylase subunit	Concordant Hit	Concordant Hit
25	Minus	149	HTH type transcriptional regulator	Concordant Hit	Concordant Hit
26	Plus	347	Phage antirepressor protein	Concordant Hit	Concordant Hit
27	Plus	386	Hypothetical protein	No Hit	No Hit
28	Plus	236	Hypothetical protein	Hit	Hit
29	Plus	36	Hypothetical protein	No Hit	No Hit
30	Plus	327	Hypothetical protein	No Hit	No Hit
31	Plus	492	Phage tail protein	Concordant Hit	No Hit
32	Plus	2022	Tail Tape measure protein	Concordant Hit	Concordant Hit
33	Plus	51	Hypothetical protein	No Hit	No Hit
34	Minus	38	Hypothetical protein	No Hit	No Hit
35	Plus	571	Phage tail protein	Concordant Hit	No Hit
36	Plus	642	Peptidase (Chaperone of endosialidase domain)	Concordant Hit	Concordant Hit
37	Plus	51	Hypothetical protein	No Hit	No Hit
38	Plus	691	Tail fiber protein"	Hit	No Hit
39	Plus	1627	Receptor Binding Protein	Non-concordant Hit	Non-concordant Hit
40	Plus	108	Hypothetical protein	No Hit	No Hit
41	Plus	109	Tail fiber protein"	No Hit	No Hit
42	Plus	571	Tail fiber protein" (Glycine rich protein)	Concordant Hit	Concordant Hit
43	Plus	97	Hypothetical protein	No Hit	No Hit
44	Plus	60	Hypothetical protein	No Hit	No Hit
45	Plus	271	N-acetylmuramoyl-L-alanine amidase	Concordant Hit	Concordant Hit
46	Plus	205	Endolysin	Concordant Hit	Concordant Hit
47	Plus	83	Holin	No Hit	Concordant Hit
48	Plus	103	Hypothetical protein	No Hit	No Hit
49	Plus	311	Phage integrase (tyrosine recombinase)	Concordant Hit	Concordant Hit
50	Plus	117	HTH type transcriptional regulator	Concordant Hit	Concordant Hit
51	Plus	106	Beta-lactamase repressor	Concordant Hit	Concordant Hit
52	Plus	420	N-acetylmuramoyl-L-alanine amidase*	Concordant Hit	Concordant Hit
53	Plus	73	Hypothetical protein	No Hit	No Hit
54	Minus	43	Hypothetical protein	No Hit	No Hit
55	Minus	614	Hypothetical protein	No Hit	No Hit
56	Minus	370	Phage integrase (tyrosine recombinase)	Concordant Hit	Concordant Hit
57	Plus	280	Hypothetical protein	Hit	No Hit
58	Plus	436	Transposase	Concordant Hit	Concordant Hit
59	Minus	157	Deoxyuridine 5'-triphosphate nucleotidohydrolase	Concordant Hit	Concordant Hit
60	Minus	164	Holliday junction resolvase	Concordant Hit	Concordant Hit
61	Minus	190	Guanylate kinase	Concordant Hit	Concordant Hit
62	Minus	120	Hypothetical protein	No Hit	No Hit
63	Minus	269	DNA methyltransferase	Concordant Hit	Concordant Hit
64	Minus	94	Hypothetical protein	No Hit	No Hit
65	Minus	84	Hypothetical protein	No Hit	No Hit
66	Minus	221	PrpC-like Serine/threonine-protein phosphatase (regulation of stationary phase)*	Concordant Hit	Concordant Hit
67	Minus	64	Hypothetical protein	No Hit	No Hit
68	Minus	50	Hypothetical protein	No Hit	No Hit
69	Minus	268	Hypothetical protein	No Hit	No Hit
70	Minus	177	Hypothetical protein	No Hit	No Hit
71	Minus	81	Hypothetical protein	No Hit	No Hit
72	Minus	43	Hypothetical protein	No Hit	No Hit
73	Minus	124	Hypothetical protein	No Hit	No Hit
74	Minus	726	Ribonucleotide-diphosphate reductase	Concordant Hit	Concordant Hit
75	Minus	379	DNA-sulfur modification-associated family protein	Concordant Hit	Concordant Hit
76	Minus	100	Hypothetical protein	No Hit	No Hit
77	Minus	1110	DNA Polymerase III alpha chain (Polα)	Concordant Hit	Concordant Hit
78	Minus	566	ssDNA exonuclease	Concordant Hit	No Hit
79	Minus	293	DNA primase	Concordant Hit	No Hit
80	Minus	530	Replicative DNA helicase (DnaB)	Concordant Hit	Concordant Hit
81	Minus	185	Hypothetical protein	No Hit	No Hit
82	Minus	191	ERF superfamily protein	Concordant Hit	Concordant Hit
83	Minus	281	Hypothetical protein	No Hit	No Hit
84	Minus	56	Hypothetical protein	No Hit	No Hit
85	Minus	221	Hypothetical protein	No Hit	No Hit
86	Minus	186	Hypothetical protein	Hit	No Hit
87	Minus	51	Hypothetical protein	No Hit	No Hit
88	Minus	143	Hypothetical protein	No Hit	No Hit
89	Minus	373	PcfJ-like domain protein	Concordant Hit	Concordant Hit
90	Minus	102	Hypothetical protein	No Hit	No Hit
91	Minus	83	MnmG domain protein	Concordant Hit	No Hit
92	Minus	69	Hypothetical protein	No Hit	No Hit
93	Minus	200	Methyltransferase subunit (rRNA methylation)"	Concordant Hit	No Hit
94	Minus	108	Hypothetical protein	No Hit	No Hit
95	Minus	44	Hypothetical protein	No Hit	No Hit
96	Minus	94	Hypothetical protein	No Hit	Hit
97	Minus	131	Hypothetical protein	No Hit	No Hit
98	Minus	116	Hypothetical protein	No Hit	No Hit
99	Minus	60	Hypothetical protein	No Hit	No Hit
100	Minus	69	Hypothetical protein	No Hit	No Hit
101	Minus	58	Hypothetical protein	No Hit	No Hit
102	Minus	76	Hypothetical protein	No Hit	No Hit
103	Minus	120	Hypothetical protein	No Hit	No Hit
104	Minus	50	Hypothetical protein	No Hit	No Hit
105	Minus	59	Hypothetical protein	No Hit	No Hit
106	Minus	417	tRNA-splicing ligase	Concordant Hit	Concordant Hit
107	Minus	119	Hypothetical protein	No Hit	No Hit
108	Minus	155	Hypothetical protein	No Hit	No Hit
109	Minus	116	Hypothetical protein	No Hit	No Hit
110	Minus	93	Hypothetical protein	No Hit	No Hit
111	Minus	148	Hypothetical protein	No Hit	No Hit
112	Minus	51	Hypothetical protein	No Hit	No Hit
113	Minus	126	Peptidyl-tRNA hydrolase	Concordant Hit	Concordant Hit
114	Minus	155	Hypothetical protein	No Hit	No Hit
115	Minus	36	Hypothetical protein	No Hit	No Hit
116	Minus	114	Hypothetical protein	No Hit	No Hit
117	Minus	94	Hypothetical protein	No Hit	No Hit
118	Minus	122	Hypothetical protein	No Hit	No Hit
119	Minus	178	Hypothetical protein	No Hit	No Hit
120	Minus	131	Hypothetical protein	No Hit	No Hit
121	Minus	336	Hypothetical protein	No Hit	No Hit
122	Minus	62	Hypothetical protein	No Hit	No Hit
123	Minus	195	Hypothetical protein	Hit	No Hit
124	Minus	66	Hypothetical protein	No Hit	No Hit
125	Minus	427	DNA ligase	Concordant Hit	Concordant Hit
126	Minus	61	Hypothetical protein	No Hit	No Hit
127	Minus	129	Hypothetical protein	No Hit	No Hit
128	Minus	108	Hypothetical protein	No Hit	No Hit
129	Minus	199	RNA 2'-phosphotransferase	Concordant Hit	Concordant Hit
130	Minus	38	Hypothetical protein	No Hit	No Hit
131	Minus	64	Hypothetical protein	No Hit	No Hit
132	Minus	137	YopX protein	Concordant Hit	Concordant Hit
133	Minus	77	Hypothetical protein	No Hit	No Hit
134	Minus	46	Hypothetical protein	No Hit	No Hit
135	Minus	112	Hypothetical protein	No Hit	No Hit
136	Minus	297	Hypothetical protein	No Hit	No Hit
137	Minus	323	Phage integrase (tyrosine recombinase)	Concordant Hit	Concordant Hit
138	Minus	122	Fic/DOC family protein	Concordant Hit	Concordant Hit
139	Minus	57	Hypothetical protein	No Hit	No Hit
140	Minus	190	Hypothetical protein	No Hit	No Hit
141	Minus	798	CRISPR/Cas system-associated protein Cas3	Concordant Hit	No Hit
142	Minus	174	Hypothetical protein	Hit	No Hit
143	Minus	177	Hypothetical protein	No Hit	No Hit
144	Minus	110	Hypothetical protein	No Hit	No Hit
145	Minus	100	Hypothetical protein	No Hit	No Hit
146	Minus	168	Hypothetical protein	No Hit	No Hit
147	Minus	360	Hypothetical protein	No Hit	No Hit
148	Minus	38	Hypothetical protein	No Hit	No Hit
149	Minus	161	Hypothetical protein	No Hit	No Hit
150	Minus	194	Hypothetical protein	No Hit	No Hit
151	Minus	112	Hypothetical protein	Hit	No Hit
152	Minus	252	Phage antirepressor protein	Concordant Hit	Concordant Hit
153	Minus	88	Hypothetical protein	No Hit	No Hit
154	Minus	114	Hypothetical protein	No Hit	No Hit
155	Minus	46	Hypothetical protein	No Hit	No Hit
156	Minus	85	Hypothetical protein	No Hit	No Hit
157	Minus	62	MazE antitoxin domain protein	Concordant Hit	No Hit
158	Minus	107	Hypothetical protein	No Hit	No Hit
159	Plus	105	HTH type transcriptional regulator	Concordant Hit	Concordant Hit
160	Minus	122	Hypothetical protein	Hit	No Hit
161	Plus	45	Hypothetical protein	No Hit	No Hit
162	Plus	314	ParM	Concordant Hit	Concordant Hit
163	Minus	208	HTH type transcriptional regulator	Concordant Hit	Concordant Hit
164	Minus	79	HTH type transcriptional regulator	Concordant Hit	Concordant Hit
165	Plus	64	Hypothetical protein	No Hit	No Hit
166	Plus	400	LuxR-type DNA-binding HTH transcriptional regulator	Concordant Hit	Concordant Hit
167	Plus	101	Bacterial DNA-binding protein	Concordant Hit	Concordant Hit
168	Plus	223	Hypothetical protein	No Hit	No Hit
169	Plus	184	GIY-YIG nuclease superfamily protein	Concordant Hit	No Hit
170	Plus	205	Hypothetical protein	No Hit	No Hit
171	Plus	62	Hypothetical protein	No Hit	No Hit
172	Plus	397	Calcineurin-like phosphoesterase (involved in DNA processing)	Concordant Hit	No Hit
* Based on Virfam analysis.
" Based on RAST annotation.
