# Supplementary material for: The Novel Phages phiCD5763 and phiCD2955 Represent Two Groups of Big Plasmidial Siphoviridae Phages of Clostridium difficile
Source: Front Microbiol. 2018 Jan 22;9:26. doi: 10.3389/fmicb.2018.00026 (PMC5786514; doi:10.3389/fmicb.2018.00026)
Supplement: Supplementary file 7 [file DataSheet2.XLSX]

## Sheet: phiCD2955
Supplementary Material 2. Putative functional assignment for the predicted proteins of the big phage of Clostridium difficile LIBA-2955 (phiCD2955)
ORF	Orientation	Length (aa)	Putative function	BLASTp best hitb (% of identity, number of aminoacids ) (Accession number)	InterPro Classification	CDD classification (E-value)	Pfam family (ID) (E-value)
1	Plus	299	Terminase small subunit (TerS)	Putative terminase small subunit - Clostridium phage phiCDIF1296T (99% of 299) (AKP44675.1)	No Hit	No Hit	No Hit
2	Plus	582	Terminase large subunit* (TerL)	Putative terminase large subunit - Clostridium phage phiCDIF1296T (100% of 582) (AKP44676.1)	Terminase, large subunit (IPR004921)	Terminase_6 (pfam03237) (4.40e-11)	Terminase_6 (PF03237) (7.3e-10)
3	Plus	492	Portal protein*	Putative phage structural protein - Clostridium phage phiCDIF1296T (99% of 492) (AKP44677.1)	No Hit	No Hit	No Hit
4	Plus	63	Hypothetical protein	Hypothetical protein - Clostridium phage phiCDIF1296T (98% of 63) (AKP44678.1)	No Hit	No Hit	No Hit
5	Plus	477	Tail completion protein*	Hypothetical protein - Clostridium phage phiCDIF1296T (99% of 447) (AKP44679.1)	No IPR domain	CALCOCO1 (pfam07888) (1.91e-03)	No Hit
6	Plus	165	Hypothetical protein	Hypothetical protein - Clostridium phage phiCDIF1296T (99% of 165) (AKP44680.1)	No Hit	No Hit	No Hit
7	Plus	336	Major capsid protein*	Putative structural protein - Clostridium phage phiCDIF1296T (100% of 336) (AKP44681.1)	No Hit	No Hit	No Hit
8	Plus	210	Hypothetical protein	Hypothetical protein - Clostridium phage phiCDIF1296T (99% of 210) (AKP44682.1)	No IPR domain	No Hit	No Hit
9	Plus	209	Hypothetical protein	Hypothetical protein - Clostridium phage phiCDIF1296T (99% of 209) (AKP44683.1)	No IPR domain	No Hit	No Hit
10	Plus	329	Head-closure protein*	Hypothetical protein - Clostridium phage phiCDIF1296T (99% of 329) (AKP44684.1)	No Hit	No Hit	No Hit
11	Plus	149	Hypothetical protein	Hypothetical protein - Clostridium phage phiCDIF1296T (99% of 149) (AKP44685.1)	No IPR domain	No Hit	No Hit
12	Plus	266	Hypothetical protein	Hypothetical protein - Clostridium phage phiCDIF1296T (90% of 267) (AKP44686.1)	No Hit	No Hit	No Hit
13	Plus	271	Major tail protein*	Hypothetical protein - Clostridium phage phiCDIF1296T (63% of 270) (AKP44687.1)	No Hit	No Hit	No Hit
14	Plus	267	Phage tail protein	Putative phage tail protein - Clostridium phage phiCDIF1296T (98% of 267) (AKP44688.1)	Siphovirus-type tail component (IPR008841)	YomH (COG4722) (3.42e-04)	Sipho_tail (PF05709) (2.8e-05)
15	Plus	149	Hypothetical protein	Hypothetical protein - Clostridium phage phiCDIF1296T (91% of 152) (AKP44689.1)	No IPR domain	No Hit	No Hit
16	Plus	145	Neck (Ne1) protein*	Hypothetical protein - Clostridium phage phiCDIF1296T (68% of 152) (AKP44690.1|)	No Hit	No Hit	No Hit
17	Plus	903	Restriction/modification system DNA methylase subunit	Unnamed protein product - Leptospira phage LE1 (44% of 917) (CAE14722.1)	S-adenosyl-L-methionine-dependent methyltransferase (IPR029063)	YeeA (COG1002) (5.68e-17)	N6_Mtase (PF02384) (1.2e-04)
					DNA methylase, adenine-specific (IPR003356)
					DNA methylase, N-6 adenine-specific, conserved site (IPR002052)
18	Minus	149	HTH transcriptional regulator	Putative regulatory protein - Clostridium phage phiCDIF1296T (81% of 149) (AKP44694.1)	Lambda repressor-like, DNA-binding domain (IPR010982)	HTH_XRE (cd00093) (2.30e-18)	HTH_3 (PF01381) (2.9e-18)
					Cro/C1-type helix-turn-helix domain (IPR001387)	PRK09706 (PRK09706) (4.97e-06)
19	Plus	347	Phage antirepressor protein	Putative phage antirepressor protein - Clostridium phage phiCDIF1296T (71% of 367) (AKP44696.1)	BRO N-terminal domain (IPR003497)	COG3617 (COG3617) (1.52e-35)	Bro-N (PF02498) (1.7e-24)
					Antirepressor protein, C-terminal (IPR005039)	Bro-N (smart01040) (5.04e-30)	ANT (PF03374) (9.6e-23)
20	Plus	337	Hypothetical protein	E-value worse than threshold	Tetratricopeptide-like helical domain (IPR011990)	TPR_11 (pfam13414) (6.34e-05)	No Hit
21	Plus	436	Phage tail protein	Putative phage tail protein - Clostridium phage phiCDIF1296T (98% of 436) (AKP44698.1)	No IPR domain	SbcC (COG0419) (6.49e-04)	No Hit
22	Plus	57	Phage tail protein	Putative phage tail protein - Clostridium phage phiCDIF1296T (100% of 56) (AKP44698.1)	No Hit	No Hit	No Hit
23	Plus	119	Phage tail protein	Putative tape tail measure protein - Clostridium phage phiCDIF1296T (93% of 92) (AKP44699.1)	No Hit	No Hit	No Hit
24	Plus	2068	Tail tape measure protein	Putative tape tail measure protein - Clostridium phage phiCDIF1296T (82% of 292) (AKP44699.1)	No IPR domain	tape_meas_lam_C (TIGR01541) (6.90e-03)	No Hit
						PRK03918 (PRK03918) (1.33e-11)
25	Plus	51	Hypothetical protein	Hypothetical protein - Clostridium phage phiCDIF1296T (92% of 51) (AKP44702.1)	No Hit	No Hit	No Hit
26	Plus	571	Phage tail protein	Hypothetical protein - Clostridium phage phiCDIF1296T (96% of 571) (AKP44703.1)	No IPR domain	Prophage_tail (pfam06605) (1.78e-04)	No Hit
27	Plus	640	Petidase (Chaperone of endosialidase)	Putative peptidase - Clostridium phage phiCDIF1296T (96% of 639) (AKP44704.1)	Intramolecular chaperone auto-processing domain (IPR030392)	Peptidase_S74 (pfam13884) (2.22e-04)	Peptidase_S74 (PF13884) (1.2e-05)
28	Plus	51	Hypothetical protein	Hypothetical protein - Clostridium phage phiCDIF1296T (100% of 51) (AKP44705.1)	No IPR domain	No Hit	No Hit
29	Plus	689	Tail fiber protein"	Putative phage tail protein - Clostridium phage phiCDIF1296T (86% of 692) (AKP44706.1)	No IPR domain	SMC_prok_A (TIGR02169) (4.72e-07)	No Hit
30	Plus	1593	Receptor Binding Protein	Hypothetical protein - Clostridium phage phiCDIF1296T (30% of 1831) (AKP44707.1)	Regulator of chromosome condensation 1/beta-lactamase-inhibitor protein II (IPR009091)	2 ATS1 (COG5184) (2.26e-46/1.16e-29)	13 RCC1 (PF00415) (from 1.1e-04 to 7.9e-09)
						13 RCC1 (pfam00415) (from 4.03e-03 to 2.20e-07)
					Regulator of chromosome condensation, RCC1 (IPR000408)	10 RCC1_2 (pfam13540) (from 4.72e-03 to 1.62e-06)
31	Plus	107	Hypothetical protein	Hypothetical protein - Clostridium phage phiCDIF1296T (86% of 107) (AKP44708.1)	No IPR domain	No Hit	No Hit
32	Plus	179	Tail fiber protein"	Putative tail fiber protein - Clostridium phage phiCDIF1296T (100% of 179) (AKP44709.1)	No IPR domain	No Hit	No Hit
33	Plus	560	Tail fiber protein" (Glycine rich protein)	Glycine rich protein - Clostridium phage phiCDIF1296T (100% of 560) (AKP44710.1)	No IPR domain	Gly_rich (pfam12810) (4.17e-35)	Gly_rich (PF12810) (3.6e-53)
34	Plus	97	Hypothetical protein	Hypothetical protein - Clostridium phage phiCDIF1296T (100% of 97) (AKP44711.1)	No IPR domain	No Hit	No Hit
35	Plus	60	Hypothetical protein	Hypothetical protein - Clostridium phage phiCDIF1296T (100% of 60) (AKP44712.1)	No Hit	No Hit	No Hit
36	Plus	633	Hypothetical protein	Hypothetical protein - Clostridium phage phiCDIF1296T (100% of 633) (AKP44713.1)	No Hit	No Hit	No Hit
37	Plus	108	Hypothetical protein	Hypothetical protein - Clostridium phage phiCDIF1296T (100% of 108) (AKP44714.1)	No Hit	No Hit	No Hit
38	Plus	56	Hypothetical protein	Hypothetical protein - Clostridium phage phiCDIF1296T (98% of 56) (AKP44715.1)	No Hit	No Hit	No Hit
39	Plus	271	N-acetylmuramoyl-L-alanine amidase	Putative N-acetylmuramoyl-L-alanine amidase - Clostridium phage phiCDIF1296T (100% of 271) (AKP44716.1)	Cell wall hydrolase/autolysin, catalytic (IPR002508)	MurNAc-LAA (cd02696) (5.08e-29)	Amidase_3 (PF01520) (6.9e-21)
40	Plus	205	Endolysin	Putative endolysin - Clostridium phage phiCDIF1296T (100% of 205) (AKP44717.1)	Mannosyl-glycoprotein endo-beta-N-acetylglucosamidase-like domain (IPR002901)	Glucosaminidase (pfam01832) (3.64e-10)	Glucosaminidase (PF01832) (1.4e-12)
41	Plus	83	Holin	Putative holin - Clostridium phage phiCDIF1296T (100% of 83) (AKP44718.1)	Clostridium phage holin (IPR032111)	No Hit	Phage_holin_5_2 (PF16079) (3.4e-14)
42	Plus	103	Hypothetical protein	Putative holin - Clostridium phage phiCDIF1296T (100% of 103) (AKP44719.1)	No IPR domain	No Hit	No Hit
43	Plus	312	Phage integrase (tyrosine recombinase)	Putative tyrosine recombinase - Clostridium phage phiCDIF1296T (100% of 312) (AKP44720.1)	DNA breaking-rejoining enzyme, catalytic core (IPR011010)	DNA_BRE_C (cd00397) (5.98e-18)	Phage_int_SAM_4 (PF13495) (9.7e-10)
					Integrase/recombinase, N-terminal (IPR023109)	recomb_XerD (TIGR02225) (1.88e-19)	Phage_integrase (PF00589) (6.7e-23)
44	Plus	117	HTH type transcriptional regulator	Putative HTH-type transcriptional regulator - Clostridium phage phiCDIF1296T (100% of 117) (AKP44721.1|)	Lambda repressor-like, DNA-binding domain (IPR010982)	HTH_XRE (cd00093) (1.79e-10)	HTH_3 (PF01381) (1.1e-12)
45	Plus	106	Beta-lactamase repressor	Putative regulatory protein - Clostridium phage phiCDIF1296T (100% of 106) (AKP44722.1)	BlaI transcriptional regulatory family (IPR005650)	Penicillinase_R (pfam03965) (1.23e-08)	Penicillinase_R (PF03965) (5e-20)
46	Plus	420	N-acetylmuramoyl-L-alanine amidase*	Hypothetical protein - Clostridium phage phiCDIF1296T (100% of 301) (AKP44723.1)	Putative cell wall binding repeat 2 (IPR007253)	CW_binding_2 (pfam04122) (1.03e-18)	CW_binding_2 (PF04122) (1.6e-15)
47	Minus	125	Beta-lactamase repressor	Putative regulatory protein - Clostridium phage phiCD211 (100% of 125) (CEK40433.1)	BlaI transcriptional regulatory family (IPR005650)	Penicillinase_R (pfam03965) (1.56e-08)	Penicillinase_R (PF03965) (8.5e-15)
48	Minus	370	Phage integrase (tyrosine recombinase)	Putative integrase - Clostridium phage phiCDIF1296T (100% of 370) (AKP44726.1)	DNA breaking-rejoining enzyme, catalytic core (IPR011010)	INT_ICEBs1_C_like (cd01189) (5.72e-46)	Phage_int_SAM_3 (PF14659) (3.7e-14)
					Integrase/recombinase, N-terminal (IPR023109)	Phage_integrase (pfam00589) (9.49e-25)	Phage_integrase (PF00589) (1e-27)
49	Minus	249	DNA topoisomerase	E-value worse than threshold	Nuclease-related domain, NERD (IPR011528)	NERD (pfam08378) (2.11e-21)	NERD (PF08378) (5.4e-26)
					DNA topoisomerase, type IA, zn finger (IPR013498)	PRK06599 (PRK06599) (4.57e-09)	zf-C4_Topoisom (PF01396) (2.1e-13)
50	Minus	471	N-acetylmuramoyl-L-alanine amidase*	Hypothetical protein - Clostridium phage phiCDIF1296T (49% of 302) (AKP44723.1)	Putative cell wall binding repeat 2 (IPR007253)	CW_binding_2 (pfam04122) (1.09e-15)	CW_binding_2 (PF04122) (4.7e-13)
51	Minus	57	Hypothetical protein	Hypothetical protein - Clostridium phage phiCDIF1296T (82% of 57) (AKP44729.1)	No Hit	No Hit	No Hit
52	Minus	46	Hypothetical protein	E-value worse than threshold	No Hit	No Hit	No Hit
53	Minus	167	Deoxyuridine 5'-triphosphate nucleotidohydrolase	Putative deoxyuridine 5'-triphosphate nucleotidohydrolase - Clostridium phage phiCDIF1296T (80% of 181) (AKP44730.1)	Deoxyuridine triphosphate nucleotidohydrolase/Deoxycytidine triphosphate deaminase (IPR008180)	dut (PRK00601) (2.31e-42)	dUTPase (PF00692) (4.3e-11)
54	Minus	164	Holliday junction resolvase	Putative Holliday junction resolvase - Clostridium phage phiCDIF1296T (98% of 164) (AKP44731.1)	Crossover junction endodeoxyribonuclease RuvC (IPR002176)	RuvC_resolvase (cd00529) (2.33e-17)	RuvC (PF02075) (1.1e-16)
55	Minus	190	Guanylate kinase	Putative guanylate kinase - Clostridium phage phiCDIF1296T (99% of 190) (AKP44732.1)	Guanylate kinase-like domain (IPR008144)	Gmk (COG0194) (1.63e-20)	Guanylate_kin (PF00625) (1.4e-10)
56	Minus	127	Hypothetical protein	Hypothetical protein - Clostridium phage phiCDIF1296T (96% of 127) (AKP44733.1)	No Hit	No Hit	No Hit
57	Minus	276	N6 adenine-specific DNA methyltransferase	DNA adenine methylase family protein - Clostridium phage phiCD211 (97% of 276) (CEK40443.1)	D12 class N6 adenine-specific DNA methyltransferase (IPR012327)	dam (TIGR00571) (2.20e-41)	MethyltransfD12 (PF02086) (3.4e-37)
58	Minus	269	DNA methyltransferase	Putative cytosine-5 methyltransferase - Aureococcus anophagefferens virus (43% of 233) (AII17191.1)	Restriction/modification DNA-methylase (IPR001091)	N6_N4_Mtase (pfam01555) (1.17e-26)	N6_N4_Mtase (PF01555) (1.2e-20)
59	Minus	268	PD-(D/E)XK nuclease superfamily protein	Hypothetical protein - Clostridium phage phiCDIF1296T (92% of 266) (AKP44736.1)	Restriction endonuclease type II-like (IPR011335)	PDDEXK_1 (pfam12705) (1.41e-08)	PDDEXK_1 (PF12705) (3.2e-20)
60	Minus	76	Hypothetical protein	Hypothetical protein - Clostridium phage phiCDIF1296T (99% of 76) (AKP44737.1)	No Hit	No Hit	No Hit
61	Minus	85	Hypothetical protein	Protein of unknown function - Clostridium phage phiCD211 (98% of 85) (CEK40447.1)	No IPR domain	No Hit	No Hit
62	Minus	84	Hypothetical protein	Hypothetical protein - Clostridium phage phiCDIF1296T (100% of 84) (AKP44739.1)	No Hit	No Hit	No Hit
63	Minus	175	Spore protease (GPR-related)"	Hypothetical protein - Clostridium phage phiCDIF1296T (100% of 175) (AKP44740.1)	Protein of unknown function DUF1256 (IPR009665)	spore_YyaC (TIGR02841) (1.02e-37)	DUF1256 (PF06866) (3.8e-43)
64	Minus	221	PrpC-like Serine/threonine-protein phosphatase (regulation of stationary phase)*	Serine/threonine protein phosphatase - Clostridium phage phiCD211 (100% of 214) (CEK40450.1)	Metallo-dependent phosphatase-like (IPR029052)	MPP_PPP_family (cd00144) (6.88e-23)	Metallophos (PF00149) (4.3e-15)
65	Minus	282	Hypothetical protein	Hypothetical protein - Clostridium phage phiCDIF1296T (72% of 283) (AKP44743.1)	No IPR domain	No Hit	No Hit
66	Minus	90	Hypothetical protein	Hypothetical protein - Clostridium phage phiCDIF1296T (84% of 90) (AKP44744.1)	No Hit	Minor_tail_Z (pfam06763) (1.72e-03)	No Hit
67	Minus	356	DNA primase	Putative DNA primase - Clostridium phage phiCDIF1296T (100% of 353) (AKP44745.1)	Zinc finger, CHC2-type (IPR002694)	dnaG (TIGR01391) (9.82e-10)	zf-CHC2 (PF01807) (5.6e-06)
68	Minus	471	Replicative DNA helicase (DnaB)	Putative replicative DNA helicase - Clostridium phage phiCDIF1296T (100% of 471) (AKP44746.1)	P-loop containing nucleoside triphosphate hydrolase (IPR027417)	No Hit	DnaB_C (PF03796) (5.3e-05)
					DNA helicase, DnaB-like, C-terminal (IPR007694)
69	Minus	183	Hypothetical protein	Hypothetical protein - Clostridium phage phiCDIF1296T (100% of 183) (AKP44747.1)	No Hit	No Hit	No Hit
70	Minus	185	ERF superfamily protein	ERF superfamily protein - Clostridium phage phiCDIF1296T (100% of 185) (AKP44748.1)	Essential recombination function protein (IPR007499)	ERF (pfam04404) (3.67e-23)	ERF (PF04404) (4.5e-27)
71	Minus	297	Hypothetical protein	Hypothetical protein - Clostridium phage phiCDIF1296T (99% of 297) (AKP44749.1)	No Hit	No Hit	No Hit
72	Minus	222	Hypothetical protein	Hypothetical protein - Clostridium phage phiCDIF1296T (87% of 222) (AKP44750.1)	No Hit	Peptidase_C11 (pfam03415) (8.84e-03)	No Hit
73	Minus	186	Hypothetical protein	Hypothetical protein - Clostridium phage phiCDIF1296T (82% of 186) (AKP44751.1)	No IPR domain	3D_containing_proteins (cd14667) (8.80e-09)	No Hit
74	Minus	51	Hypothetical protein	Hypothetical protein - Clostridium phage phiCDIF1296T (78% of 51) (AKP44753.1)	No Hit	No Hit	No Hit
75	Minus	41	Hypothetical protein	E-value worse than threshold	No Hit	No Hit	No Hit
76	Minus	373	PcfJ-like protein	Hypothetical protein - Clostridium phage phiCDIF1296T (99% of 373) (AKP44755.1)	PcfJ-like protein (IPR025586)	PcfJ (pfam14284) (5.68e-21)	PcfJ (PF14284) (5.7e-24)
77	Minus	106	Hypothetical protein	Hypothetical protein - Clostridium phage phiCDIF1296T (100% of 106) (AKP44756.1)	No Hit	No Hit	No Hit
78	Minus	83	MnmG domain protein	Hypothetical protein - Clostridium phage phiCDIF1296T (100% of 83) (AKP44757.1)	No IPR domain	No Hit	No Hit
79	Minus	1023	DNA Polymerase III alpha chain (Polα)	Putative DNA polymerase III subunit alpha - Clostridium phage phiCDIF1296T (99% of 1023) (AKP44758.1)	Polymerase/histidinol phosphatase-like (IPR016195)	polc (TIGR00594) (1.25e-87)	PHP (PF02811) (1.2e-24)
					Bacterial DNA polymerase III, alpha subunit (IPR011708)	DnaE (COG0587) (2.54e-83)	DNA_pol3_alpha (PF07733) (2.1e-44)
80	Minus	81	Hypothetical protein	Hypothetical protein - Clostridium phage phiCDIF1296T (100% of 81) (AKP44759.1)	No Hit	No Hit	No Hit
81	Minus	69	Hypothetical protein	Hypothetical protein - Clostridium phage phiCDIF1296T (96% of 69) (AKP44760.1)	No Hit	No Hit	No Hit
82	Minus	200	Methyltransferase subunit (rRNA methylation)	Putative methyltransferase subunit - Clostridium phage phiCDIF1296T (98% of 200) (AKP44761.1)	S-adenosyl-L-methionine-dependent methyltransferase (IPR029063)	met_A_Alw26 (TIGR02987) (1.26e-05)	No Hit
83	Minus	108	Hypothetical protein	E-value worse than threshold	No Hit	No Hit	No Hit
84	Minus	44	Hypothetical protein	Hypothetical protein - Clostridium phage phiCDIF1296T (100% of 44) (AKP44763.1)	No IPR domain	No Hit	No Hit
85	Minus	55	Hypothetical protein	Hypothetical protein - Clostridium phage phiCDIF1296T (100% of 55) (AKP44764.1)	No IPR domain	No Hit	No Hit
86	Minus	94	Hypothetical protein	Hypothetical protein - Clostridium phage phiCDIF1296T (100% of 94) (AKP44765.1)	Protein of unknown function DUF5052 (IPR032484)	No Hit	DUF5052 (PF16475) (9.6e-08)
87	Minus	117	Hypothetical protein	Hypothetical protein - Clostridium phage phiCDIF1296T (100% of 117) (AKP44766.1)	No Hit	No Hit	No Hit
88	Minus	101	Hypothetical protein	Hypothetical protein - Clostridium phage phiCDIF1296T (99% of 101) (AKP44767.1)	No Hit	No Hit	No Hit
89	Minus	47	Hypothetical protein	Hypothetical protein - Clostridium phage phiCDIF1296T (100% of 47) (AKP44768.1)	No IPR domain	No Hit	No Hit
90	Minus	45	Hypothetical protein	Hypothetical protein - Clostridium phage phiCDIF1296T (98% of 45) (AKP44769.1)	No Hit	No Hit	No Hit
91	Minus	57	Hypothetical protein	Hypothetical protein - Clostridium phage phiCDIF1296T (100% of 57) (AKP44770.1)	No IPR domain	No Hit	No Hit
92	Minus	136	Hypothetical protein	Protein of unknown function - Clostridium phage phiCD211 (100% of 136) (CEK40480.1)	No Hit	No Hit	No Hit
93	Minus	77	Hypothetical protein	Hypothetical protein - Clostridium phage phiCDIF1296T (100% of 77) (AKP44772.1)	No Hit	No Hit	No Hit
94	Minus	133	Hypothetical protein	Hypothetical protein - Clostridium phage phiCDIF1296T (100% of 133) (AKP44773.1)	No Hit	No Hit	No Hit
95	Minus	417	tRNA-splicing ligase	Hypothetical protein - Clostridium phage phiCDIF1296T (100% of 417) (AKP44774.1)	tRNA-splicing ligase, RtcB (IPR001233)	RtcB (pfam01139) (4.11e-115)	RtcB (PF01139) (8.5e-66)
96	Minus	93	Hypothetical protein	Hypothetical protein - Clostridium phage phiCDIF1296T (100% of 93) (AKP44775.1)	No Hit	No Hit	No Hit
97	Minus	148	Hypothetical protein	Hypothetical protein - Clostridium phage phiCDIF1296T (100% of 148) (AKP44776.1)	No Hit	No Hit	No Hit
98	Minus	51	Hypothetical protein	Hypothetical protein - Clostridium phage phiCDIF1296T (100% of 51) (AKP44777.1)	No Hit	No Hit	No Hit
99	Minus	126	Peptidyl-tRNA hydrolase	Putative peptidyl-tRNA hydrolase - Clostridium phage phiCDIF1296T (100% of 126) (AKP44778.1)	Peptidyl-tRNA hydrolase, PTH2 (IPR002833)	PTH2 (pfam01981) (4.01e-15)	PTH2 (PF01981) (1.4e-13)
100	Minus	155	Hypothetical protein	Hypothetical protein - Clostridium phage phiCDIF1296T (100% of 155) (AKP44779.1)	No Hit	No Hit	No Hit
101	Minus	36	Hypothetical protein	Hypothetical protein - Clostridium phage phiCDIF1296T (100% of 36) (AKP44780.1)	No Hit	No Hit	No Hit
102	Minus	58	Hypothetical protein	Hypothetical protein - Clostridium phage phiCDIF1296T (100% of 58) (AKP44781.1)	No IPR domain	No Hit	No Hit
103	Minus	479	Transposase	Hypothetical protein - Clostridium phage phiCDIF1296T (100% of 479) (AKP44782.1)	No IPR domain	No Hit	No Hit
104	Minus	84	Transposase	Hypothetical protein - Clostridium phage phiCDIF1296T (100% of 84) (AKP44783.1)	Transposase IS200-like (IPR002686)	Y1_Tnp (pfam01797) (1.03e-29)	Y1_Tnp (PF01797) (1.1e-22)
105	Minus	105	Hypothetical protein	Hypothetical protein - Clostridium phage phiCDIF1296T (105% of 87) (AKP44784.1)	No Hit	No Hit	No Hit
106	Minus	135	Hypothetical protein	Hypothetical protein - Clostridium phage phiCDIF1296T (99% of 135) (AKP44785.1)	No Hit	No Hit	No Hit
107	Minus	43	Hypothetical protein	Conserved protein of unknown function - Clostridium phage phiCD211 (95% of 43) (CEK40495.1)	No Hit	No Hit	No Hit
108	Minus	120	Hypothetical protein	E-value worse than threshold	No IPR domain	No Hit	No Hit
109	Minus	726	Ribonucleotide-diphosphate reductase	Ribonucleoside-diphosphate reductase - uncultured Mediterranean phage uvMED (37% of 563) (BAR35704.1)	Ribonucleotide reductase, adenosylcobalamin-dependent (IPR013344)	NrdJ_Z (TIGR02504) (1.68e-173)	Ribonuc_red_lgC (PF02867) (5.3e-120)
110	Minus	167	Hypothetical protein	Hypothetical protein - Clostridium phage phiCDIF1296T (99% of 167) (AKP44788.1)	No Hit	No Hit	No Hit
111	Minus	133	DNA ligase	Putative DNA ligase - Clostridium phage phiCDIF1296T (99% of 133) (AKP44789.1)	No Hit	30 (PHA02587) (1.07e-09)	No Hit
112	Minus	116	Hypothetical protein	E-value worse than threshold	No Hit	No Hit	No Hit
113	Minus	330	Hypothetical protein	Hypothetical protein - 2200_scaffold1335_00051 unidentified phage (49% of 294) (AFB75831.1)	Mycobacterial pentapeptide repeat (IPR002989)	Pentapeptide_2 (pfam01469) (1.75e-12)	Pentapeptide_2 (PF01469) (8.2e-10)
114	Minus	61	Hypothetical protein	Hypothetical protein - Clostridium phage phiCDIF1296T (97% of 61) (AKP44790.1)	No Hit	No Hit	No Hit
115	Minus	106	Hypothetical protein	Hypothetical protein - Clostridium phage phiCDIF1296T (91% of106 ) (AKP44791.1)	No Hit	No Hit	No Hit
116	Minus	38	Hypothetical protein	E-value worse than threshold	No Hit	No Hit	No Hit
117	Minus	133	Hypothetical protein	Hypothetical protein - Clostridium phage phiCDIF1296T (96% of 134) (AKP44793.1)	No Hit	No Hit	No Hit
118	Minus	258	Hypothetical protein	Hypothetical protein - Clostridium phage phiCDIF1296T (98% of 258) (AKP44794.1)	No IPR domain	PolY_Pol_eta (cd01702) (3.40e-03)	No Hit
119	Minus	108	Hypothetical protein	E-value worse than threshold	No Hit	YedY_like_Moco (cd02107) (3.65e-03)	No Hit
120	Minus	203	RNA 2'-phosphotransferase	Putative RNA 2'-phosphotransferase - Clostridium phage phiCDIF1296T (93% of 177) (AKP44796.1)	Phosphotransferase KptA/Tpt1 (IPR002745)	PTS_2-RNA (pfam01885) (4.22e-81)	PTS_2-RNA (PF01885) (1.1e-39)
121	Minus	38	Hypothetical protein	Hypothetical protein - Clostridium phage phiCDIF1296T (97% of 38) (AKP44797.1)	No Hit	No Hit	No Hit
122	Minus	64	Hypothetical protein	E-value worse than threshold	No Hit	No Hit	No Hit
123	Minus	137	YopX protein	Hypothetical protein - uncultured marine virus (32% of 134) (AKH46198.1)	YopX protein (IPR019096)	YopX (pfam09643) (5.41e-10)	YopX (PF09643) (2.1e-10)
124	Minus	77	Hypothetical protein	Hypothetical protein - Clostridium phage phiCDIF1296T (90% of 77) (AKP44799.1)	No Hit	No Hit	No Hit
125	Minus	46	Hypothetical protein	Hypothetical protein - Clostridium phage phiCDIF1296T (96% of 46) (AKP44800.1)	No Hit	No Hit	No Hit
126	Minus	183	Hypothetical protein	Hypothetical protein - Clostridium phage phiCDIF1296T (99% of 179) (AKP44801.1)	No IPR domain	No Hit	No Hit
127	Minus	74	Hypothetical protein	Hypothetical protein - Clostridium phage phiCDIF1296T (100% of 74) (AKP44802.1)	No Hit	No Hit	No Hit
128	Minus	268	Phage antirepressor protein	Putative antirepressor protein - Clostridium phage phiCDIF1296T (88% of 268) (AKP44803.1)	KilA-N, DNA-binding domain (IPR018873)	KilAC (COG3645) (9.96e-10)	ANT (PF03374) (4.5e-17)
					Antirepressor protein, C-terminal (IPR005039)	ANT (pfam03374) (4.30e-19)
129	Minus	56	Hypothetical protein	No hit	No Hit	No Hit	No Hit
130	Plus	117	HTH type transcriptional regulator	Helix-turn-helix domain protein - Clostridium phage phiSM101 (39% of 118) ABG87904.1)	Lambda repressor-like, DNA-binding domain (IPR010982)	HTH_XRE (cd00093) (9.98e-16)	HTH_3 (PF01381) (2.4e-17)
131	Minus	237	DNA-binding response regulator	Hypothetical protein - Enterobacteria phage VT1-Sakai (23% of 198) (BAB19554.1)	CheY-like superfamily (IPR011006)	LytT (COG3279) (2.62e-22)	Response_reg (PF00072) (1.3e-15)
					LytTR DNA-binding domain (IPR007492)	REC (cd00156) (5.60e-16)	LytTR (PF04397) (8.6e-18)
132	Minus	118	Hypothetical protein	E-value worse than threshold	No IPR domain	No Hit	No Hit
133	Minus	586	Hypothetical protein	Hypothetical protein - uncultured Mediterranean phage uvMED (27% of 150) (BAQ84997.1)	Regulator of chromosome condensation 1/beta-lactamase-inhibitor protein II (IPR009091)	RCC1_2 (pfam13540) (3.50e-04)	No Hit
134	Minus	392	Hypothetical protein	Hypothetical protein - Clostridium phage phiCDIF1296T (99% of 392) (AKP44810.1)	No Hit	No Hit	No Hit
135	Minus	58	Hypothetical protein	Hypothetical protein - Clostridium phage phiCDIF1296T (100% of 58) (AKP44811.1)	No Hit	No Hit	No Hit
136	Minus	87	Hypothetical protein	Hypothetical protein - Clostridium phage phiCDIF1296T (100% of 87) (AKP44812.1)	No Hit	HTH_7 (pfam02796) (4.15e-03)	No Hit
137	Minus	87	Hypothetical protein	Hypothetical protein - Clostridium phage phiCDIF1296T (100% of 87) (AKP44813.1)	No Hit	No Hit	No Hit
138	Minus	128	Aspartyl protease	Hypothetical protein - Clostridium phage phiCDIF1296T (100% of 128) (AKP44814.1)	Aspartic peptidase domain (IPR021109)	Asp_protease_2 (pfam13650) (1.25e-10)	Asp_protease_2 (PF13650) (4e-13)
139	Minus	81	Hypothetical protein	Hypothetical protein - Clostridium phage phiCDIF1296T (100% of 81) (AKP44815.1)	No Hit	No Hit	No Hit
140	Minus	88	Hypothetical protein	Hypothetical protein - Clostridium phage phiCDIF1296T (100% of 88) (AKP44816.1)	No Hit	HTH_7 (pfam02796) (6.89e-03)	No Hit
141	Minus	522	Hypothetical protein	Hypothetical protein - Clostridium phage phiCDIF1296T (99% of 522) (AKP44817.1)	No Hit	No Hit	No Hit
142	Minus	308	Hypothetical protein	Hypothetical protein - Clostridium phage phiCDIF1296T (97% of 308) (AKP44818.1)	No Hit	Phage_integrase (pfam00589) (3.09e-03)	No Hit
143	Minus	190	Hypothetical protein	Hypothetical protein - Clostridium phage phiCDIF1296T (96% of 190) (AKP44821.1)	No Hit	No Hit	No Hit
144	Plus	60	Hypothetical protein	E-value worse than threshold	No IPR domain	No Hit	No Hit
145	Plus	99	Hypothetical protein	E-value worse than threshold	No Hit	No Hit	No Hit
146	Minus	235	Fic/DOC family protein	Hypothetical protein SpyM3_0921 - Streptococcus pyogenes phage 315.2 (33% of 132) (NP_795486.1)	Fido domain (IPR003812)	Fic (pfam02661) (2.21e-22)	Fic (PF02661) (6.4e-21)
147	Minus	38	Hypothetical protein	Hypothetical protein - Clostridium phage phiCDIF1296T (58% of 38) (AKP44832.1)	No Hit	No Hit	No Hit
148	Minus	269	Phage antirepressor protein	Hypothetical protein - Clostridium phage phiCDIF1296T (73% of 138) (AKP44803.1)	ORF6C domain (IPR018878)	ORF6C (pfam10552) (1.62e-18)	ORF6C (PF10552) (8.6e-27)
149	Minus	76	Hypothetical protein	E-value worse than threshold	No Hit	No Hit	No Hit
150	Minus	173	Hypothetical protein	Hypothetical protein - Clostridium phage phiCDIF1296T (83% of 160) (AKP44833.1)	No IPR domain	No Hit	No Hit
151	Minus	194	Hypothetical protein	Hypothetical protein - Clostridium phage phiCDIF1296T (99% of 194) (AKP44834.1)	No Hit	No Hit	No Hit
152	Minus	87	Hypothetical protein	Hypothetical protein - Clostridium phage phiCDIF1296T (93% of 87) (AKP44835.1)	No Hit	No Hit	No Hit
153	Minus	181	Hypothetical protein	Hypothetical protein - Bacillus phage Bobb (28% of 184) (AII27925.1)	No IPR domain	No Hit	No Hit
154	Minus	98	Hypothetical protein	No hit	No Hit	No Hit	No Hit
155	Minus	78	Hypothetical protein	Hypothetical protein - Clostridium phage phiCDIF1296T (87% of 78) (AKP44838.1)	No Hit	No Hit	No Hit
156	Minus	237	Antirestriction protein	Putative antirestriction protein - Clostridium phage phiCDIF1296T (96% of 237) (AKP44840.1)	Antirestriction (IPR009899)	ArdA (pfam07275) (1.68e-22)	ArdA (PF07275) (6.5e-30)
157	Minus	62	MazE antitoxin domain protein	Hypothetical protein - Clostridium phage phiCDIF1296T (100% of 62) (AKP44842.1)	No Hit	Antitoxin-MazE (pfam04014) (8.64e-03)	No Hit
158	Minus	100	Hypothetical protein	Hypothetical protein - Clostridium phage phiCDIF1296T (51% of 117) (AKP44844.1)	No IPR domain	EnvC (COG4942) (8.96e-03)	No Hit
159	Plus	103	HTH transcriptional regulator	Putative transcriptional regulator - Clostridium phage phiCDIF1296T (74% of 103) (AKP44845.1)	Lambda repressor-like, DNA-binding domain (IPR010982)	HTH_XRE (cd00093) (7.07e-12)	HTH_19 (PF12844) (2.6e-14)
160	Minus	104	Hypothetical protein	E-value worse than threshold	No Hit	No Hit	No Hit
161	Minus	63	HTH transcriptional regulator	Putative transcriptional regulator - Clostridium phage phiCDIF1296T (100% of 63) (AKP44846.1)	Lambda repressor-like, DNA-binding domain (IPR010982)	HTH_XRE (cd00093) (6.41e-08)	HTH_19 (PF12844) (5e-10)
162	Minus	69	HTH transcriptional regulator	Putative transcriptional regulator - Clostridium phage phiCDIF1296T (55% of 49) (AKP44841.1)	Lambda repressor-like, DNA-binding domain (IPR010982)	HTH_XRE (cd00093) (4.29e-10)	HTH_3 (PF01381) (3.7e-10)
163	Plus	62	Hypothetical protein	Hypothetical protein - Clostridium phage phiCDIF1296T (100% of 62) (AKP44847.1)	No IPR domain	No Hit	No Hit
164	Plus	304	ParM	Hypothetical protein - Clostridium phage phiCDIF1296T (100% of 304) (AKP44848.1)	No IPR domain	ParM_like (cd10227) (2.13e-35)	No Hit
165	Plus	90	Hypothetical protein	Hypothetical protein - Clostridium phage phiCDIF1296T (97% of 90) (AKP44849.1)	No Hit	No Hit	No Hit
166	Plus	287	Hypothetical protein	Hypothetical protein - Clostridium phage phiCDIF1296T (99% of 287) (AKP44850.1)	No Hit	No Hit	No Hit
167	Plus	82	Hypothetical protein	Hypothetical protein - Clostridium phage phiCDIF1296T (82% of 100) (AKP44851.1)	No IPR domain	No Hit	No Hit
168	Plus	480	LuxR-type DNA-binding domain protein	Hypothetical protein - Clostridium phage phiCDIF1296T (99% of 480) (AKP44852.1)	No IPR domain	No Hit	No Hit
169	Plus	92	Bacterial DNA-binding protein	Bacterial DNA-binding protein - Clostridium phage phiCDIF1296T (100% of 92) (AKP44853.1)	Histone-like DNA-binding protein (IPR000119)	Bac_DNA_binding (pfam00216) (6.62e-07)	Bac_DNA_binding (PF00216) (2.6e-08)
170	Plus	205	Hypothetical protein	Hypothetical protein - Clostridium phage phiCDIF1296T (99% of 205) (AKP44854.1)	No IPR domain	No Hit	No Hit
171	Plus	32	Hypothetical protein	No hit	No Hit	No Hit	No Hit
172	Plus	399	Calcineurin-like phosphoesterase (involved in DNA processing)	Hypothetical protein - Clostridium phage phiCDIF1296T (96% of 399) (AKP44855.1)	Metallo-dependent phosphatase-like (IPR029052)	MPP_PF1019 (cd07391) (6.60e-05)	No Hit
* Based on VIRFAM analysis.
" Based on RAST annotation.

## Sheet: phiCD181
Supplementary Material 2. Putative functional assignment for the predicted proteins of the big phage of Clostridium difficile CD181 (phiCD181).
ORF	Orientation	Length (aa)	Putative functional assignment	NCBI CDD	Pfam
1	Plus	299	Terminase small subunit (TerS)	No Hit	No Hit
2	Plus	582	Terminase large subunit* (TerL)	Concordant Hit	Concordant Hit
3	Plus	492	Portal protein*	No Hit	No Hit
4	Plus	63	Hypothetical protein	No Hit	No Hit
5	Plus	477	Tail completion protein*	Hit	No Hit
6	Plus	165	Hypothetical protein	No Hit	No Hit
7	Plus	336	Major capsid protein*	No Hit	No Hit
8	Plus	210	Hypothetical protein	No Hit	No Hit
9	Plus	209	Hypothetical protein	No Hit	No Hit
10	Plus	329	Head-closure protein*	No Hit	No Hit
11	Plus	149	Hypothetical protein	No Hit	No Hit
12	Plus	267	Hypothetical protein	No Hit	No Hit
13	Plus	271	Major tail protein*	Hit	No Hit
14	Plus	267	Phage tail protein	Concordant Hit	Concordant Hit
15	Plus	149	Hypothetical protein	No Hit	No Hit
16	Plus	145	Neck (Ne1) protein*	No Hit	No Hit
17	Plus	38	Hypothetical protein	No Hit	No Hit
18	Plus	35	Hypothetical protein	No Hit	No Hit
19	Plus	1075	Restriction/modification system DNA methylase subunit	Concordant Hit	Concordant Hit
20	Plus	149	Hypothetical protein	No Hit	No Hit
21	Plus	492	Phage tail protein	Concordant Hit	No Hit
22	Plus	2002	Tail Tape measure protein	Concordant Hit	No Hit
23	Plus	51	Hypothetical protein	No Hit	No Hit
24	Plus	571	Phage tail protein	Concordant Hit	No Hit
25	Plus	640	Peptidase (Chaperone of endosialidase domain)	Concordant Hit	Concordant Hit
26	Plus	51	Hypothetical protein	No Hit	No Hit
27	Plus	689	Tail fiber protein"	Hit	No Hit
28	Plus	1591	Receptor Binding Protein	Non Concordant Hit	Non Concordant Hit
29	Plus	106	Hypothetical protein	No Hit	No Hit
30	Plus	179	Tail fiber protein"	No Hit	No Hit
31	Plus	560	Tail fiber protein" (Glycine rich protein)	Concordant Hit	Concordant Hit
32	Plus	97	Hypothetical protein	No Hit	No Hit
33	Plus	60	Hypothetical protein	No Hit	No Hit
34	Plus	633	Hypothetical protein	No Hit	No Hit
35	Plus	108	Hypothetical protein	No Hit	No Hit
36	Plus	56	Hypothetical protein	No Hit	No Hit
37	Plus	271	N-acetylmuramoyl-L-alanine amidase	Concordant Hit	Concordant Hit
38	Plus	205	Endolysin	Concordant Hit	Concordant Hit
39	Plus	83	Holin	No Hit	Concordant Hit
40	Plus	103	Hypothetical protein	No Hit	No Hit
41	Plus	312	Phage integrase (tyrosine recombinase)	Concordant Hit	Concordant Hit
42	Plus	116	HTH type transcriptional regulator	Concordant Hit	Concordant Hit
43	Plus	106	Beta-lactamase repressor	Concordant Hit	Concordant Hit
44	Plus	143	Hypothetical protein	No Hit	No Hit
45	Plus	73	Hypothetical protein	No Hit	No Hit
46	Minus	370	Phage integrase (tyrosine recombinase)	Concordant Hit	Concordant Hit
47	Minus	98	DNA topoisomerase	Concordant Hit	Concordant Hit
48	Minus	156	DNA topoisomerase	Concordant Hit	Concordant Hit
49	Minus	57	Hypothetical protein	No Hit	No Hit
50	Minus	46	Hypothetical protein	No Hit	No Hit
51	Minus	167	Deoxyuridine 5'-triphosphate nucleotidohydrolase	Concordant Hit	Concordant Hit
52	Minus	164	Holliday junction resolvase	Concordant Hit	Concordant Hit
53	Minus	193	Guanylate kinase	Concordant Hit	Concordant Hit
54	Minus	106	Hypothetical protein	No Hit	No Hit
55	Minus	279	PD-(D/E)XK nuclease superfamily protein	Concordant Hit	Concordant Hit
56	Minus	79	Hypothetical protein	No Hit	No Hit
57	Minus	85	Hypothetical protein	No Hit	No Hit
58	Minus	84	Hypothetical protein	No Hit	No Hit
59	Minus	175	Spore protease (GPR-related)"	Concordant Hit	Hit
60	Minus	221	PrpC-like Serine/threonine-protein phosphatase (regulation of stationary phase)*	Concordant Hit	Concordant Hit
61	Minus	147	Hypothetical protein	No Hit	No Hit
62	Minus	283	Hypothetical protein	No Hit	No Hit
63	Minus	90	Hypothetical protein	No Hit	No Hit
64	Minus	353	DNA primase	Concordant Hit	Concordant Hit
65	Minus	471	Replicative DNA helicase (DnaB)	No Hit	No Hit
66	Minus	183	Hypothetical protein	No Hit	No Hit
67	Minus	185	ERF superfamily protein	Concordant Hit	Concordant Hit
68	Minus	297	Hypothetical protein	No Hit	No Hit
69	Minus	222	Hypothetical protein	Hit	No Hit
70	Minus	186	Hypothetical protein	Hit	No Hit
71	Minus	51	Hypothetical protein	No Hit	No Hit
72	Minus	143	Hypothetical protein	No Hit	No Hit
73	Minus	373	PcfJ-like protein	Concordant Hit	Concordant Hit
74	Minus	106	Hypothetical protein	No Hit	No Hit
75	Minus	83	MnmG domain protein	No Hit	No Hit
76	Minus	1023	DNA Polymerase III alpha chain (Polα)	Concordant Hit	Concordant Hit
77	Minus	63	Hypothetical protein	No Hit	No Hit
78	Minus	69	Hypothetical protein	No Hit	No Hit
79	Minus	200	Methyltransferase subunit (rRNA methylation)"	Concordant Hit	No Hit
80	Minus	108	Hypothetical protein	Hit	No Hit
81	Minus	44	Hypothetical protein	No Hit	No Hit
82	Minus	55	Hypothetical protein	No Hit	No Hit
83	Minus	94	Hypothetical protein	No Hit	Hit
84	Minus	117	Hypothetical protein	No Hit	No Hit
85	Minus	101	Hypothetical protein	No Hit	No Hit
86	Minus	47	Hypothetical protein	No Hit	No Hit
87	Minus	45	Hypothetical protein	No Hit	No Hit
88	Minus	57	Hypothetical protein	No Hit	No Hit
89	Minus	136	Hypothetical protein	No Hit	No Hit
90	Minus	77	Hypothetical protein	No Hit	No Hit
91	Minus	133	Hypothetical protein	No Hit	No Hit
92	Minus	417	tRNA-splicing ligase	Concordant Hit	Concordant Hit
93	Minus	93	Hypothetical protein	No Hit	No Hit
94	Minus	148	Hypothetical protein	No Hit	No Hit
95	Minus	51	Hypothetical protein	No Hit	No Hit
96	Minus	126	Peptidyl-tRNA hydrolase	Concordant Hit	Concordant Hit
97	Minus	155	Hypothetical protein	No Hit	No Hit
98	Minus	36	Hypothetical protein	No Hit	No Hit
99	Minus	58	Hypothetical protein	No Hit	No Hit
100	Minus	479	Transposase	No Hit	No Hit
101	Minus	84	Transposase	Concordant Hit	Concordant Hit
102	Minus	105	Hypothetical protein	No Hit	No Hit
103	Minus	135	Hypothetical protein	No Hit	No Hit
104	Minus	165	Anaerobic ribonucleoside-triphosphate reductase-activating protein	Concordant Hit	Concordant Hit
105	Minus	741	Anaerobic ribonucleoside-triphosphate reductase	Concordant Hit	Concordant Hit
106	Minus	170	Hypothetical protein	No Hit	No Hit
107	Minus	133	DNA ligase	Hit	No Hit
108	Minus	116	Hypothetical protein	No Hit	No Hit
109	Minus	373	Amidoligase enzyme family protein	Concordant Hit	Concordant Hit
110	Minus	204	Hypothetical protein	Hit	Hit
111	Minus	270	Hypothetical protein	Hit	Hit
112	Minus	39	Hypothetical protein	No Hit	No Hit
113	Minus	107	Hypothetical protein	No Hit	No Hit
114	Minus	129	Hypothetical protein	No Hit	No Hit
115	Minus	134	Hypothetical protein	No Hit	No Hit
116	Minus	258	Hypothetical protein	Hit	No Hit
117	Minus	122	Hypothetical protein	Hit	No Hit
118	Minus	180	RNA 2'-phosphotransferase	Concordant Hit	Concordant Hit
119	Minus	38	Hypothetical protein	No Hit	No Hit
120	Minus	64	Hypothetical protein	No Hit	No Hit
121	Minus	95	YopX protein	Concordant Hit	Concordant Hit
122	Minus	77	Hypothetical protein	No Hit	No Hit
123	Minus	46	Hypothetical protein	No Hit	No Hit
124	Minus	183	Hypothetical protein	No Hit	No Hit
125	Minus	74	Hypothetical protein	No Hit	No Hit
126	Minus	264	Phage antirepressor protein	Concordant Hit	Concordant Hit
127	Minus	47	Hypothetical protein	No Hit	No Hit
128	Plus	110	HTH type transcriptional regulator	Concordant Hit	Concordant Hit
129	Minus	51	Hypothetical protein	No Hit	No Hit
130	Plus	112	HTH type transcriptional regulator	Concordant Hit	Concordant Hit
131	Minus	46	Hypothetical protein	No Hit	No Hit
132	Minus	392	Hypothetical protein	No Hit	No Hit
133	Minus	58	Hypothetical protein	No Hit	No Hit
134	Minus	87	Hypothetical protein	Hit	No Hit
135	Minus	87	Hypothetical protein	No Hit	No Hit
136	Minus	128	Aspartyl protease	Concordant Hit	Concordant Hit
137	Minus	81	Hypothetical protein	No Hit	No Hit
138	Minus	88	Hypothetical protein	Hit	No Hit
139	Minus	522	Hypothetical protein	No Hit	No Hit
140	Minus	308	Hypothetical protein	Hit	No Hit
141	Minus	122	Fic/DOC family protein	Concordant Hit	Concordant Hit
142	Minus	57	Hypothetical protein	No Hit	No Hit
143	Minus	190	Hypothetical protein	No Hit	No Hit
144	Minus	387	DNA binding subunit of transposase	Concordant Hit	Concordant Hit
145	Minus	133	Transposase	Concordant Hit	Concordant Hit
146	Plus	99	Hypothetical protein	No Hit	No Hit
147	Minus	161	Hypothetical protein	No Hit	No Hit
148	Minus	110	Hypothetical protein	No Hit	No Hit
149	Minus	115	HTH type transcriptional regulator	Concordant Hit	Concordant Hit
150	Minus	126	HTH type transcriptional regulator	Concordant Hit	Concordant Hit
151	Minus	122	HTH type transcriptional regulator	Concordant Hit	Concordant Hit
152	Minus	481	Hypothetical protein	Hit	No Hit
153	Minus	201	Hypothetical protein	No Hit	No Hit
154	Minus	52	Hypothetical protein	No Hit	No Hit
155	Minus	64	Hypothetical protein	Hit	No Hit
156	Minus	194	Hypothetical protein	No Hit	No Hit
157	Minus	87	Hypothetical protein	No Hit	No Hit
158	Minus	120	Hypothetical protein	No Hit	No Hit
159	Minus	167	Hypothetical protein	No Hit	No Hit
160	Minus	78	Hypothetical protein	No Hit	No Hit
161	Minus	73	Hypothetical protein	No Hit	No Hit
162	Minus	85	Hypothetical protein	No Hit	No Hit
163	Minus	62	MazE antitoxin domain protein	Concordant Hit	No Hit
164	Minus	107	Hypothetical protein	No Hit	No Hit
165	Plus	105	HTH type transcriptional regulator	Concordant Hit	Concordant Hit
166	Minus	63	HTH type transcriptional regulator	No Hit	No Hit
167	Plus	304	ParM	Concordant Hit	No Hit
168	Plus	90	Hypothetical protein	No Hit	No Hit
169	Plus	287	Hypothetical protein	No Hit	No Hit
170	Plus	82	Hypothetical protein	No Hit	No Hit
171	Plus	480	LuxR-type DNA-binding domain protein	No Hit	No Hit
172	Plus	92	Bacterial DNA-binding protein	Concordant Hit	Concordant Hit
173	Plus	205	Hypothetical protein	No Hit	No Hit
174	Plus	49	Hypothetical protein	No Hit	No Hit
175	Plus	399	Calcineurin-like phosphoesterase (involved in DNA processing)	Concordant Hit	No Hit
* Based on VIRFAM analysis.
" Based on RAST annotation.

## Sheet: phiF249
Suplementary Material 2. Putative functional assignment for the predicted proteins of the big phage of Clostridium difficile F249 (phiF249)
ORF	Orientation	Length (aa)	Putative functional assignment	NCBI CDD	Pfam
1	Plus	299	Terminase small subunit (TerS)	No Hit	No Hit
2	Plus	582	Terminase large subunit* (TerL)	Concordant Hit	Concordant Hit
3	Plus	492	Portal protein*	No Hit	No Hit
4	Plus	63	Hypothetical protein	No Hit	No Hit
5	Plus	477	Tail completion protein*	Hit	No Hit
6	Plus	165	Hypothetical protein	No Hit	No Hit
7	Plus	336	Major capsid protein*	No Hit	No Hit
8	Plus	210	Hypothetical protein	No Hit	No Hit
9	Plus	209	Hypothetical protein	No Hit	No Hit
10	Plus	329	Head-closure protein*	No Hit	No Hit
11	Plus	164	Hypothetical protein	No Hit	No Hit
12	Plus	267	Hypothetical protein	No Hit	No Hit
13	Plus	271	Major tail protein*	Hit	No Hit
14	Plus	267	Phage tail protein	Concordant Hit	Concordant Hit
15	Plus	96	Hypothetical protein	No Hit	No Hit
16	Plus	149	Hypothetical protein	No Hit	No Hit
17	Plus	144	Neck (Ne1) protein*	No Hit	No Hit
18	Plus	52	Hypothetical protein	No Hit	No Hit
19	Plus	1075	Restriction/modification system DNA methylase subunit	Concordant Hit	Concordant Hit
20	Plus	359	Hypothetical protein	Hit	Hit
21	Plus	2535	Tail Tape measure protein	Concordant Hit	No Hit
22	Plus	62	Hypothetical protein	Hit	No Hit
23	Plus	111	Antitoxin Phd/YefM (type II toxin-antitoxin system)	Concordant Hit	Concordant Hit
24	Plus	111	RelE-like toxin (type II toxin-antitoxin system)	Concordant Hit	No Hit
25	Plus	571	Phage tail protein	Concordant Hit	No Hit
26	Plus	642	Peptidase (Chaperone of endosialidase domain)	Concordant Hit	Concordant Hit
27	Plus	51	Hypothetical protein	No Hit	No Hit
28	Plus	689	Tail fiber protein"	Hit	No Hit
29	Plus	1593	Receptor Binding Protein	Non Concordant Hit	Non Concordant Hit
30	Plus	107	Hypothetical protein	No Hit	No Hit
31	Plus	179	Tail fiber protein"	No Hit	No Hit
32	Plus	571	Tail fiber protein" (Glycine rich protein)	Concordant Hit	Concordant Hit
33	Plus	97	Hypothetical protein	No Hit	No Hit
34	Plus	60	Hypothetical protein	No Hit	No Hit
35	Plus	633	Hypothetical protein	No Hit	No Hit
36	Plus	108	Hypothetical protein	No Hit	No Hit
37	Plus	56	Hypothetical protein	No Hit	No Hit
38	Plus	271	N-acetylmuramoyl-L-alanine amidase	Concordant Hit	Concordant Hit
39	Plus	205	Endolysin	Concordant Hit	Concordant Hit
40	Plus	83	Holin	No Hit	Concordant Hit
41	Plus	103	Hypothetical protein	No Hit	No Hit
42	Plus	312	Phage integrase (tyrosine recombinase)	Concordant Hit	Concordant Hit
43	Plus	116	HTH type transcriptional regulator	Concordant Hit	Concordant Hit
44	Plus	104	Beta-lactamase repressor	Concordant Hit	Concordant Hit
45	Minus	145	Beta-lactamase repressor	Concordant Hit	Concordant Hit
46	Minus	370	Phage integrase (tyrosine recombinase)	Concordant Hit	Concordant Hit
47	Plus	280	Hypothetical protein	Hit	No Hit
48	Plus	436	Transposase	Concordant Hit	Concordant Hit
49	Minus	219	Hypothetical protein	No Hit	No Hit
50	Minus	182	Deoxyuridine 5'-triphosphate nucleotidohydrolase	Concordant Hit	Concordant Hit
51	Minus	164	Holliday junction resolvase	Concordant Hit	Concordant Hit
52	Minus	190	Guanylate kinase	Concordant Hit	Concordant Hit
53	Minus	127	Hypothetical protein	No Hit	No Hit
54	Minus	276	N6 adenine-specific DNA methyltransferase	Concordant Hit	Concordant Hit
55	Minus	389	DNA methylase	Concordant Hit	Concordant Hit
56	Minus	266	PD-(D/E)XK nuclease superfamily protein	Concordant Hit	Concordant Hit
57	Minus	69	Hypothetical protein	No Hit	No Hit
58	Minus	85	Hypothetical protein	No Hit	No Hit
59	Minus	84	Hypothetical protein	No Hit	No Hit
60	Minus	175	Spore protease (GPR-related)"	Concordant Hit	Hit
61	Minus	221	PrpC-like Serine/threonine-protein phosphatase (regulation of stationary phase)*	Concordant Hit	Concordant Hit
62	Minus	147	Hypothetical protein	No Hit	No Hit
63	Minus	283	Hypothetical protein	No Hit	No Hit
64	Minus	90	Hypothetical protein	No Hit	No Hit
65	Minus	353	DNA primase	Concordant Hit	Concordant Hit
66	Minus	503	Replicative DNA helicase (DnaB)	Concordant Hit	Hit
67	Minus	183	Hypothetical protein	No Hit	No Hit
68	Minus	185	ERF superfamily protein	Concordant Hit	Concordant Hit
69	Minus	297	Hypothetical protein	No Hit	No Hit
70	Minus	221	Hypothetical protein	Hit	No Hit
71	Minus	186	Hypothetical protein	Hit	No Hit
72	Minus	75	Hypothetical protein	No Hit	No Hit
73	Minus	51	Hypothetical protein	No Hit	No Hit
74	Minus	143	Hypothetical protein	No Hit	No Hit
75	Minus	373	PcfJ-like protein	Concordant Hit	Concordant Hit
76	Minus	106	Hypothetical protein	No Hit	No Hit
77	Minus	83	MnmG domain protein	No Hit	No Hit
78	Minus	1023	DNA Polymerase III alpha chain (Polα)	Concordant Hit	Concordant Hit
79	Minus	81	Hypothetical protein	No Hit	No Hit
80	Minus	69	Hypothetical protein	No Hit	No Hit
81	Minus	200	Methyltransferase subunit (rRNA methylation)"	Concordant Hit	No Hit
82	Minus	50	Hypothetical protein	Hit	No Hit
83	Minus	44	Hypothetical protein	No Hit	No Hit
84	Minus	55	Hypothetical protein	No Hit	No Hit
85	Minus	94	Hypothetical protein	No Hit	Hit
86	Minus	117	Hypothetical protein	No Hit	No Hit
87	Minus	101	Hypothetical protein	No Hit	No Hit
88	Minus	47	Hypothetical protein	No Hit	No Hit
89	Minus	45	Hypothetical protein	No Hit	No Hit
90	Minus	57	Hypothetical protein	No Hit	No Hit
91	Minus	136	Hypothetical protein	No Hit	No Hit
92	Minus	77	Hypothetical protein	No Hit	No Hit
93	Minus	133	Hypothetical protein	No Hit	No Hit
94	Minus	417	tRNA-splicing ligase	Concordant Hit	Concordant Hit
95	Minus	93	Hypothetical protein	No Hit	No Hit
96	Minus	148	Hypothetical protein	No Hit	No Hit
97	Minus	51	Hypothetical protein	No Hit	No Hit
98	Minus	126	Peptidyl-tRNA hydrolase	Concordant Hit	Concordant Hit
99	Minus	155	Hypothetical protein	No Hit	No Hit
100	Minus	36	Hypothetical protein	No Hit	No Hit
101	Minus	58	Hypothetical protein	No Hit	No Hit
102	Minus	479	Transposase	No Hit	No Hit
103	Minus	84	Transposase	Concordant Hit	Concordant Hit
104	Minus	105	Hypothetical protein	No Hit	No Hit
105	Minus	135	Hypothetical protein	No Hit	No Hit
106	Minus	43	Hypothetical protein	No Hit	No Hit
107	Minus	120	Hypothetical protein	No Hit	No Hit
108	Minus	726	Ribonucleoside-triphosphate reductase	Concordant Hit	Concordant Hit
109	Minus	167	Hypothetical protein	No Hit	No Hit
110	Minus	133	DNA ligase	Hit	No Hit
111	Minus	87	Hypothetical protein	No Hit	No Hit
112	Minus	172	Nucleotidyltransferase	Concordant Hit	Concordant Hit
113	Minus	93	Nucleotidyltransferase	Concordant Hit	Concordant Hit
114	Minus	367	Amidoligase enzyme family protein	Concordant Hit	Concordant Hit
115	Minus	205	Hypothetical protein	Hit	Hit
116	Minus	31	Hypothetical protein	No Hit	No Hit
117	Minus	315	Hypothetical protein	Hit	Hit
118	Minus	83	Hypothetical protein	No Hit	No Hit
119	Minus	199	RNA 2'-phosphotransferase	Concordant Hit	Concordant Hit
120	Minus	38	Hypothetical protein	No Hit	No Hit
121	Minus	64	Hypothetical protein	No Hit	No Hit
122	Minus	136	YopX protein	Concordant Hit	Concordant Hit
123	Minus	95	Hypothetical protein	No Hit	No Hit
124	Minus	46	Hypothetical protein	No Hit	No Hit
125	Minus	182	Hypothetical protein	No Hit	No Hit
126	Minus	74	Hypothetical protein	No Hit	No Hit
127	Minus	268	Phage antirepressor protein	Concordant Hit	Concordant Hit
128	Minus	64	Hypothetical protein	No Hit	No Hit
129	Plus	117	HTH type transcriptional regulator	Concordant Hit	Concordant Hit
130	Minus	51	Hypothetical protein	No Hit	No Hit
131	Plus	112	HTH type transcriptional regulator	Concordant Hit	Concordant Hit
132	Minus	46	Hypothetical protein	No Hit	No Hit
133	Minus	392	Hypothetical protein	No Hit	No Hit
134	Minus	88	Hypothetical protein	No Hit	No Hit
135	Minus	522	Hypothetical protein	No Hit	No Hit
136	Minus	308	Hypothetical protein	Hit	No Hit
137	Minus	190	Hypothetical protein	No Hit	No Hit
138	Minus	387	DNA binding subunit of transposase	Concordant Hit	Concordant Hit
139	Minus	133	Transposase	Concordant Hit	Concordant Hit
140	Plus	99	Hypothetical protein	No Hit	No Hit
141	Minus	156	Hypothetical protein	Hit	No Hit
142	Minus	110	Hypothetical protein	No Hit	No Hit
143	Minus	100	Hypothetical protein	No Hit	No Hit
144	Minus	168	Hypothetical protein	No Hit	No Hit
145	Minus	353	Hypothetical protein	Hit	No Hit
146	Minus	39	Hypothetical protein	No Hit	No Hit
147	Minus	162	Hypothetical protein	No Hit	No Hit
148	Minus	194	Hypothetical protein	No Hit	No Hit
149	Minus	87	Hypothetical protein	No Hit	No Hit
150	Minus	203	Hypothetical protein	No Hit	No Hit
151	Minus	78	Hypothetical protein	No Hit	No Hit
152	Minus	85	Hypothetical protein	No Hit	No Hit
153	Minus	64	HTH type transcriptional regulator	Concordant Hit	Concordant Hit
154	Minus	103	Hypothetical protein	No Hit	No Hit
155	Minus	67	HTH type transcriptional regulator	Concordant Hit	Concordant Hit
156	Minus	100	Hypothetical protein	Hit	No Hit
157	Minus	100	Hypothetical protein	Hit	No Hit
158	Plus	103	HTH type transcriptional regulator	Concordant Hit	Concordant Hit
159	Minus	63	HTH type transcriptional regulator	Concordant Hit	Concordant Hit
160	Plus	304	ParM	Concordant Hit	No Hit
161	Plus	90	Hypothetical protein	No Hit	No Hit
162	Plus	287	Hypothetical protein	No Hit	No Hit
163	Plus	82	Hypothetical protein	No Hit	No Hit
164	Plus	480	LuxR-type DNA-binding domain protein	No Hit	No Hit
165	Plus	92	Bacterial DNA-binding protein	Concordant Hit	Concordant Hit
166	Plus	205	Hypothetical protein	No Hit	No Hit
167	Plus	62	Hypothetical protein	No Hit	No Hit
168	Plus	399	Calcineurin-like phosphoesterase (involved in DNA processing)	Concordant Hit	No Hit
* Based on Virfam analysis.
" Based on RAST annotation.

## Sheet: phiDA00128
Supplementary Material 2. Putative functional assignment for the predicted proteins of the big phage of Clostridium difficile DA00128 (phiDA00128).
ORF	Orientation	Length (aa)	Putative functional assignment	NCBI CDD	Pfam
1	Plus	299	Terminase small subunit (TerS)	No Hit	No Hit
2	Plus	582	Terminase large subunit* (TerL)	Concordant Hit	Concordant Hit
3	Plus	492	Portal protein*	No Hit	No Hit
4	Plus	63	Hypothetical protein	No Hit	No Hit
5	Plus	477	Tail completion protein*	Hit	No Hit
6	Plus	165	Hypothetical protein	No Hit	No Hit
7	Plus	336	Major capsid protein*	No Hit	No Hit
8	Plus	210	Hypothetical protein	No Hit	No Hit
9	Plus	209	Hypothetical protein	No Hit	No Hit
10	Plus	329	Head-closure protein*	No Hit	No Hit
11	Plus	149	Hypothetical protein	No Hit	No Hit
12	Plus	267	Hypothetical protein	No Hit	No Hit
13	Plus	272	Major tail protein*	Hit	No Hit
14	Plus	287	Phage tail protein	Concordant Hit	Concordant Hit
15	Plus	149	Hypothetical protein	No Hit	No Hit
16	Plus	146	Neck (Ne1) protein*	No Hit	No Hit
17	Plus	450	HNH endonuclease	Concordant Hit	Concordant Hit
18	Plus	52	Hypothetical protein	No Hit	No Hit
19	Plus	366	Hypothetical protein	Hit	No Hit
20	Minus	149	HTH type transcriptional regulator	Concordant Hit	Concordant Hit
21	Plus	347	Phage antirepressor protein	Concordant Hit	Concordant Hit
22	Plus	379	Hypothetical protein	No Hit	No Hit
23	Plus	237	Hypothetical protein	Hit	Hit
24	Plus	510	Phage tail protein	Hit	No Hit
25	Plus	193	Phage tail protein	Concordant Hit	Concordant Hit
26	Plus	2078	Tail tape measure protein	Hit	No Hit
27	Plus	111	Antitoxin Phd/YefM (type II toxin-antitoxin system)	Concordant Hit	Concordant Hit
28	Plus	111	RelE-like toxin (type II toxin-antitoxin system)	Concordant Hit	No Hit
29	Plus	571	Phage tail protein	Concordant Hit	No Hit
30	Plus	641	Peptidase (Chaperone of endosialidase domain)	No Hit	No Hit
31	Plus	101	Hypothetical protein	No Hit	No Hit
32	Plus	53	Hypothetical protein	No Hit	No Hit
33	Plus	692	Tail fiber protein"	Hit	No Hit
34	Plus	1759	Receptor Binding Protein	Non Concordant Hit	Non Concordant Hit
35	Plus	107	Hypothetical protein	No Hit	No Hit
36	Plus	179	Tail fiber protein"	No Hit	No Hit
37	Plus	568	Tail fiber protein" (Glycine rich protein)	Concordant Hit	Concordant Hit
38	Plus	97	Hypothetical protein	No Hit	No Hit
39	Plus	60	Hypothetical protein	No Hit	No Hit
40	Plus	410	Hypothetical protein	No Hit	No Hit
41	Plus	99	Hypothetical protein	No Hit	No Hit
42	Plus	45	Phage XkdX protein	Concordant Hit	Concordant Hit
43	Plus	271	N-acetylmuramoyl-L-alanine amidase	Concordant Hit	Concordant Hit
44	Plus	205	Endolysin	Concordant Hit	Concordant Hit
45	Plus	83	Holin	No Hit	Concordant Hit
46	Plus	103	Hypothetical protein	No Hit	No Hit
47	Plus	311	Phage integrase (tyrosine recombinase)	Concordant Hit	Concordant Hit
48	Minus	270	Nucleotidyltransferase domain protein	Concordant Hit	Concordant Hit
49	Minus	256	Hypothetical protein	No Hit	No Hit
50	Plus	420	N-acetylmuramoyl-L-alanine amidase*	Concordant Hit	Concordant Hit
51	Minus	145	Beta-lactamase repressor	Concordant Hit	Concordant Hit
52	Minus	44	Hypothetical protein	No Hit	No Hit
53	Minus	370	Phage integrase (tyrosine recombinase)	Concordant Hit	Concordant Hit
54	Plus	280	Hypothetical protein	Hit	No Hit
55	Plus	436	Transposase	Concordant Hit	Concordant Hit
56	Minus	219	Hypothetical protein	No Hit	No Hit
57	Minus	182	Deoxyuridine 5'-triphosphate nucleotidohydrolase	Concordant Hit	Concordant Hit
58	Minus	164	Holliday junction resolvase	Concordant Hit	Concordant Hit
59	Minus	190	Guanylate kinase	Concordant Hit	Concordant Hit
60	Minus	127	Hypothetical protein	No Hit	No Hit
61	Minus	276	N6 adenine-specific DNA methyltransferase	Concordant Hit	Concordant Hit
62	Minus	269	DNA methyltransferase	Concordant Hit	Concordant Hit
63	Minus	268	PD-(D/E)XK nuclease superfamily protein	Concordant Hit	Concordant Hit
64	Minus	69	Hypothetical protein	No Hit	No Hit
65	Minus	85	Hypothetical protein	No Hit	No Hit
66	Minus	84	Hypothetical protein	No Hit	No Hit
67	Minus	175	Spore protease (GPR-related)"	Concordant Hit	Hit
68	Minus	147	Hypothetical protein	No Hit	No Hit
69	Minus	268	Hypothetical protein	No Hit	No Hit
70	Minus	39	Hypothetical protein	No Hit	No Hit
71	Minus	67	Hypothetical protein	No Hit	No Hit
72	Minus	150	Hypothetical protein	No Hit	No Hit
73	Minus	353	DNA primase	Concordant Hit	No Hit
74	Minus	503	Replicative DNA helicase (DnaB)	Concordant Hit	Hit
75	Minus	183	Hypothetical protein	No Hit	No Hit
76	Minus	185	ERF superfamily protein	Concordant Hit	Concordant Hit
77	Minus	297	Hypothetical protein	No Hit	No Hit
78	Minus	222	Hypothetical protein	Hit	No Hit
79	Minus	186	Hypothetical protein	Hit	No Hit
80	Minus	141	Hypothetical protein	No Hit	No Hit
81	Minus	373	PcfJ-like protein	Concordant Hit	Concordant Hit
82	Minus	106	Hypothetical protein	No Hit	No Hit
83	Minus	83	MnmG domain protein	No Hit	No Hit
84	Minus	1023	DNA Polymerase III alpha chain (Polα)	Concordant Hit	Concordant Hit
85	Minus	81	Hypothetical protein	No Hit	No Hit
86	Minus	69	Hypothetical protein	No Hit	No Hit
87	Minus	140	Methyltransferase subunit (rRNA methylation)"	Concordant Hit	No Hit
88	Minus	50	Hypothetical protein	Hit	No Hit
89	Minus	44	Hypothetical protein	No Hit	No Hit
90	Minus	55	Hypothetical protein	No Hit	No Hit
91	Minus	94	Hypothetical protein	No Hit	Hit
92	Minus	117	Hypothetical protein	No Hit	No Hit
93	Minus	101	Hypothetical protein	No Hit	No Hit
94	Minus	47	Hypothetical protein	No Hit	No Hit
95	Minus	45	Hypothetical protein	No Hit	No Hit
96	Minus	57	Hypothetical protein	No Hit	No Hit
97	Minus	136	Hypothetical protein	No Hit	No Hit
98	Minus	77	Hypothetical protein	No Hit	No Hit
99	Minus	133	Hypothetical protein	No Hit	No Hit
100	Minus	417	tRNA-splicing ligase	No Hit	No Hit
101	Minus	93	Hypothetical protein	No Hit	No Hit
102	Minus	148	Hypothetical protein	No Hit	No Hit
103	Minus	51	Hypothetical protein	No Hit	No Hit
104	Minus	73	Hypothetical protein	No Hit	No Hit
105	Minus	126	Hypothetical protein	No Hit	No Hit
106	Minus	682	Hypothetical protein	Hit	No Hit
107	Minus	52	Hypothetical protein	No Hit	No Hit
108	Minus	56	Hypothetical protein	No Hit	No Hit
109	Minus	132	Hypothetical protein	No Hit	No Hit
110	Minus	178	Hypothetical protein	No Hit	No Hit
111	Minus	135	Hypothetical protein	No Hit	No Hit
112	Minus	165	Anaerobic ribonucleoside-triphosphate reductase-activating protein	Concordant Hit	Concordant Hit
113	Minus	741	Anaerobic ribonucleoside-triphosphate reductase	Concordant Hit	Concordant Hit
114	Minus	167	Hypothetical protein	No Hit	No Hit
115	Minus	133	DNA ligase	Concordant Hit	No Hit
116	Minus	39	Hypothetical protein	No Hit	No Hit
117	Minus	106	Hypothetical protein	No Hit	No Hit
118	Minus	129	Hypothetical protein	No Hit	No Hit
119	Minus	134	Hypothetical protein	No Hit	No Hit
120	Minus	258	Hypothetical protein	Hit	No Hit
121	Minus	122	Hypothetical protein	Hit	No Hit
122	Minus	180	RNA 2'-phosphotransferase	Concordant Hit	Concordant Hit
123	Minus	38	Hypothetical protein	No Hit	No Hit
124	Minus	140	ASCH superfamily protein	Concordant Hit	Concordant Hit
125	Minus	79	Hypothetical protein	No Hit	No Hit
126	Minus	46	Hypothetical protein	No Hit	No Hit
127	Minus	182	Hypothetical protein	No Hit	No Hit
128	Minus	74	Hypothetical protein	No Hit	No Hit
129	Minus	264	Phage antirepressor protein	Concordant Hit	Concordant Hit
130	Minus	47	Hypothetical protein	No Hit	No Hit
131	Plus	110	HTH type transcriptional regulator	Concordant Hit	Concordant Hit
132	Minus	51	Hypothetical protein	No Hit	No Hit
133	Plus	112	HTH type transcriptional regulator	Concordant Hit	Concordant Hit
134	Minus	46	Hypothetical protein	No Hit	No Hit
135	Minus	392	Hypothetical protein	No Hit	No Hit
136	Minus	88	Hypothetical protein	No Hit	No Hit
137	Minus	522	Hypothetical protein	No Hit	No Hit
138	Minus	308	Hypothetical protein	Hit	No Hit
139	Minus	190	Hypothetical protein	No Hit	No Hit
140	Minus	784	CRISPR/Cas system-associated protein Cas3	Concordant Hit	No Hit
141	Minus	173	Hypothetical protein	No Hit	No Hit
142	Minus	182	Hypothetical protein	No Hit	No Hit
143	Minus	110	Hypothetical protein	No Hit	No Hit
144	Minus	100	Hypothetical protein	No Hit	No Hit
145	Minus	168	Hypothetical protein	No Hit	No Hit
146	Minus	360	Hypothetical protein	No Hit	No Hit
147	Minus	44	Hypothetical protein	No Hit	No Hit
148	Minus	165	Hypothetical protein	No Hit	No Hit
149	Minus	194	Hypothetical protein	No Hit	No Hit
150	Minus	100	Hypothetical protein	No Hit	No Hit
151	Minus	120	Hypothetical protein	No Hit	No Hit
152	Minus	167	Hypothetical protein	No Hit	No Hit
153	Minus	78	Hypothetical protein	No Hit	No Hit
154	Minus	73	Hypothetical protein	No Hit	No Hit
155	Minus	46	Hypothetical protein	No Hit	No Hit
156	Minus	237	Antirestriction protein	Concordant Hit	Concordant Hit
157	Minus	62	MazE antitoxin domain protein	Concordant Hit	No Hit
158	Minus	77	Hypothetical protein	No Hit	No Hit
159	Minus	107	Hypothetical protein	No Hit	No Hit
160	Plus	103	HTH type transcriptional regulator	Concordant Hit	Concordant Hit
161	Minus	63	HTH type transcriptional regulator	Concordant Hit	Concordant Hit
162	Plus	304	ParM	Concordant Hit	No Hit
163	Plus	90	Hypothetical protein	No Hit	No Hit
164	Plus	287	Hypothetical protein	No Hit	No Hit
165	Plus	82	Hypothetical protein	No Hit	No Hit
166	Plus	480	LuxR-type DNA-binding domain protein	No Hit	No Hit
167	Plus	92	Bacterial DNA-binding protein	Concordant Hit	Concordant Hit
168	Plus	205	Hypothetical protein	Hit	No Hit
169	Plus	62	Hypothetical protein	No Hit	No Hit
170	Plus	399	Calcineurin-like phosphoesterase (involved in DNA processing)	Concordant Hit	No Hit
* Based on VIRFAM analysis.
" Based on RAST annotation.

## Sheet: phiP24-phiP25
Suplementary Material 2. Putative functional assignment for the predicted proteins of the big phage of the Clostridium difficile isolates P24 and P25 (phiP24)
ORF	Orientation	Length (aa)	Putative functional assignment	NCBI CDD	Pfam
1	Plus	299	Terminase small subunit (TerS)	No Hit	No Hit
2	Plus	582	Terminase large subunit* (TerL)	Concordant Hit	Concordant Hit
3	Plus	492	Portal protein*	No Hit	No Hit
4	Plus	63	Hypothetical protein	No Hit	No Hit
5	Plus	477	Tail completion protein*	Hit	No Hit
6	Plus	165	Hypothetical protein	No Hit	No Hit
7	Plus	336	Major capsid protein*	No Hit	No Hit
8	Plus	210	Hypothetical protein	No Hit	No Hit
9	Plus	209	Hypothetical protein	No Hit	No Hit
10	Plus	329	Head-closure protein*	No Hit	No Hit
11	Plus	149	Hypothetical protein	No Hit	No Hit
12	Plus	267	Hypothetical protein	No Hit	No Hit
13	Plus	272	Major tail protein*	Hit	No Hit
14	Plus	287	Phage tail protein	Concordant Hit	Concordant Hit
15	Plus	149	Hypothetical protein	No Hit	No Hit
16	Plus	146	Neck (Ne1) protein*	No Hit	No Hit
17	Plus	450	HNH endonuclease	Concordant Hit	Concordant Hit
18	Plus	52	Hypothetical protein	No Hit	No Hit
19	Plus	366	Hypothetical protein	Hit	No Hit
20	Minus	149	HTH type transcriptional regulator	Concordant Hit	Concordant Hit
21	Plus	347	Phage antirepressor protein	Concordant Hit	Concordant Hit
22	Plus	379	Hypothetical protein	No Hit	No Hit
23	Plus	237	Hypothetical protein	Hit	Hit
24	Plus	510	Phage tail protein	Hit	No Hit
25	Plus	193	Phage tail protein	Concordant Hit	Concordant Hit
26	Plus	2078	Tail tape measure protein	Hit	No Hit
27	Plus	111	Antitoxin Phd/YefM (type II toxin-antitoxin system)	Concordant Hit	Concordant Hit
28	Plus	111	RelE-like toxin (type II toxin-antitoxin system)	Concordant Hit	No Hit
29	Plus	571	Phage tail protein	Concordant Hit	No Hit
30	Plus	641	Peptidase (Chaperone of endosialidase domain)	No Hit	No Hit
31	Plus	101	Hypothetical protein	No Hit	No Hit
32	Plus	53	Hypothetical protein	No Hit	No Hit
33	Plus	692	Tail fiber protein"	Hit	No Hit
34	Plus	1759	Receptor Binding Protein	Non Concordant Hit	Non Concordant Hit
35	Plus	107	Hypothetical protein	No Hit	No Hit
36	Plus	179	Tail fiber protein"	No Hit	No Hit
37	Plus	568	Tail fiber protein" (Glycine rich protein)	Concordant Hit	Concordant Hit
38	Plus	97	Hypothetical protein	No Hit	No Hit
39	Plus	60	Hypothetical protein	No Hit	No Hit
40	Plus	410	Hypothetical protein	No Hit	No Hit
41	Plus	99	Hypothetical protein	No Hit	No Hit
42	Plus	45	Phage XkdX protein	Concordant Hit	Concordant Hit
43	Plus	271	N-acetylmuramoyl-L-alanine amidase	Concordant Hit	Concordant Hit
44	Plus	205	Endolysin	Concordant Hit	Concordant Hit
45	Plus	83	Holin	No Hit	Concordant Hit
46	Plus	103	Hypothetical protein	No Hit	No Hit
47	Plus	311	Phage integrase (tyrosine recombinase)	Concordant Hit	Concordant Hit
48	Minus	270	Nucleotidyltransferase domain protein	Concordant Hit	Concordant Hit
49	Minus	256	Hypothetical protein	No Hit	No Hit
50	Plus	420	N-acetylmuramoyl-L-alanine amidase*	Concordant Hit	Concordant Hit
51	Minus	145	Beta-lactamase repressor	Concordant Hit	Concordant Hit
52	Minus	44	Hypothetical protein	No Hit	No Hit
53	Minus	370	Phage integrase (tyrosine recombinase)	Concordant Hit	Concordant Hit
54	Plus	280	Hypothetical protein	Hit	No Hit
55	Plus	436	Transposase	Concordant Hit	Concordant Hit
56	Minus	219	Hypothetical protein	No Hit	No Hit
57	Minus	182	Deoxyuridine 5'-triphosphate nucleotidohydrolase	Concordant Hit	Concordant Hit
58	Minus	164	Holliday junction resolvase	Concordant Hit	Concordant Hit
59	Minus	190	Guanylate kinase	Concordant Hit	Concordant Hit
60	Minus	127	Hypothetical protein	No Hit	No Hit
61	Minus	276	N6 adenine-specific DNA methyltransferase	Concordant Hit	Concordant Hit
62	Minus	269	DNA methyltransferase	Concordant Hit	Concordant Hit
63	Minus	268	PD-(D/E)XK nuclease superfamily protein	Concordant Hit	Concordant Hit
64	Minus	69	Hypothetical protein	No Hit	No Hit
65	Minus	85	Hypothetical protein	No Hit	No Hit
66	Minus	84	Hypothetical protein	No Hit	No Hit
67	Minus	175	Spore protease (GPR-related)"	Concordant Hit	Hit
68	Minus	147	Hypothetical protein	No Hit	No Hit
69	Minus	268	Hypothetical protein	No Hit	No Hit
70	Minus	39	Hypothetical protein	No Hit	No Hit
71	Minus	67	Hypothetical protein	No Hit	No Hit
72	Minus	150	Hypothetical protein	No Hit	No Hit
73	Minus	353	DNA primase	Concordant Hit	Concordant Hit
74	Minus	503	Replicative DNA helicase (DnaB)	Concordant Hit	Hit
75	Minus	183	Hypothetical protein	No Hit	No Hit
76	Minus	185	ERF superfamily protein	Concordant Hit	Concordant Hit
77	Minus	297	Hypothetical protein	No Hit	No Hit
78	Minus	222	Hypothetical protein	Hit	No Hit
79	Minus	186	Hypothetical protein	Hit	No Hit
80	Minus	141	Hypothetical protein	No Hit	No Hit
81	Minus	373	PcfJ-like protein	Concordant Hit	Concordant Hit
82	Minus	106	Hypothetical protein	No Hit	No Hit
83	Minus	83	MnmG domain protein	No Hit	No Hit
84	Minus	1023	DNA Polymerase III alpha chain (Polα)	Concordant Hit	Concordant Hit
85	Minus	81	Hypothetical protein	No Hit	No Hit
86	Minus	69	Hypothetical protein	No Hit	No Hit
87	Minus	140	Methyltransferase subunit (rRNA methylation)"	Concordant Hit	No Hit
88	Minus	50	Hypothetical protein	Hit	No Hit
89	Minus	44	Hypothetical protein	No Hit	No Hit
90	Minus	55	Hypothetical protein	No Hit	No Hit
91	Minus	94	Hypothetical protein	No Hit	Hit
92	Minus	117	Hypothetical protein	No Hit	No Hit
93	Minus	101	Hypothetical protein	No Hit	No Hit
94	Minus	47	Hypothetical protein	No Hit	No Hit
95	Minus	45	Hypothetical protein	No Hit	No Hit
96	Minus	57	Hypothetical protein	No Hit	No Hit
97	Minus	136	Hypothetical protein	No Hit	No Hit
98	Minus	77	Hypothetical protein	No Hit	No Hit
99	Minus	133	Hypothetical protein	No Hit	No Hit
100	Minus	417	tRNA-splicing ligase	Concordant Hit	Concordant Hit
101	Minus	93	Hypothetical protein	No Hit	No Hit
102	Minus	148	Hypothetical protein	No Hit	No Hit
103	Minus	51	Hypothetical protein	No Hit	No Hit
104	Minus	73	Hypothetical protein	No Hit	No Hit
105	Minus	126	Hypothetical protein	No Hit	No Hit
106	Minus	682	Hypothetical protein	Hit	No Hit
107	Minus	52	Hypothetical protein	No Hit	No Hit
108	Minus	56	Hypothetical protein	No Hit	No Hit
109	Minus	132	Hypothetical protein	No Hit	No Hit
110	Minus	178	Hypothetical protein	No Hit	No Hit
111	Minus	135	Hypothetical protein	No Hit	No Hit
112	Minus	165	Anaerobic ribonucleoside-triphosphate reductase-activating protein	Concordant Hit	Concordant Hit
113	Minus	741	Anaerobic ribonucleoside-triphosphate reductase	Concordant Hit	Concordant Hit
114	Minus	167	Hypothetical protein	No Hit	No Hit
115	Minus	133	DNA ligase	Hit	No Hit
116	Minus	116	Hypothetical protein	No Hit	No Hit
117	Minus	336	Nucleotidyltransferase	Concordant Hit	Concordant Hit
118	Minus	368	Amidoligase enzyme family protein	Concordant Hit	Concordant Hit
119	Minus	205	Hypothetical protein	Hit	Hit
120	Minus	330	Hypothetical protein	Hit	Hit
121	Minus	39	Hypothetical protein	No Hit	No Hit
122	Minus	106	Hypothetical protein	No Hit	No Hit
123	Minus	129	Hypothetical protein	No Hit	No Hit
124	Minus	134	Hypothetical protein	No Hit	No Hit
125	Minus	258	Hypothetical protein	Hit	No Hit
126	Minus	122	Hypothetical protein	Hit	No Hit
127	Minus	180	RNA 2'-phosphotransferase	Concordant Hit	Concordant Hit
128	Minus	38	Hypothetical protein	No Hit	No Hit
129	Minus	140	ASCH superfamily protein	Concordant Hit	Concordant Hit
130	Minus	79	Hypothetical protein	No Hit	No Hit
131	Minus	46	Hypothetical protein	No Hit	No Hit
132	Minus	182	Hypothetical protein	No Hit	No Hit
133	Minus	74	Hypothetical protein	No Hit	No Hit
134	Minus	264	Phage antirepressor protein	Concordant Hit	Concordant Hit
135	Minus	47	Hypothetical protein	No Hit	No Hit
136	Plus	110	HTH type transcriptional regulator	Concordant Hit	Concordant Hit
137	Minus	51	Hypothetical protein	No Hit	No Hit
138	Plus	112	HTH type transcriptional regulator	Concordant Hit	Concordant Hit
139	Minus	46	Hypothetical protein	No Hit	No Hit
140	Minus	392	Hypothetical protein	No Hit	No Hit
141	Minus	88	Hypothetical protein	No Hit	No Hit
142	Minus	522	Hypothetical protein	No Hit	No Hit
143	Minus	308	Hypothetical protein	Hit	No Hit
144	Minus	190	Hypothetical protein	No Hit	No Hit
145	Minus	784	CRISPR/Cas system-associated protein Cas3	Concordant Hit	No Hit
146	Minus	173	Hypothetical protein	No Hit	No Hit
147	Minus	182	Hypothetical protein	No Hit	No Hit
148	Minus	110	Hypothetical protein	No Hit	No Hit
149	Minus	69	Hypothetical protein	No Hit	No Hit
150	Minus	168	Hypothetical protein	No Hit	No Hit
151	Minus	360	Hypothetical protein	No Hit	No Hit
152	Minus	44	Hypothetical protein	No Hit	No Hit
153	Minus	165	Hypothetical protein	No Hit	No Hit
154	Minus	194	Hypothetical protein	No Hit	No Hit
155	Minus	100	Hypothetical protein	No Hit	No Hit
156	Minus	120	Hypothetical protein	No Hit	No Hit
157	Minus	167	Hypothetical protein	No Hit	No Hit
158	Minus	78	Hypothetical protein	No Hit	No Hit
159	Minus	73	Hypothetical protein	No Hit	No Hit
160	Minus	46	Hypothetical protein	No Hit	No Hit
161	Minus	237	Antirestriction protein	Concordant Hit	Concordant Hit
162	Minus	62	MazE antitoxin domain protein	Concordant Hit	No Hit
163	Minus	77	Hypothetical protein	No Hit	No Hit
164	Minus	107	Hypothetical protein	No Hit	No Hit
165	Plus	103	HTH type transcriptional regulator	Concordant Hit	Concordant Hit
166	Minus	63	HTH type transcriptional regulator	Concordant Hit	Concordant Hit
167	Plus	304	ParM	Concordant Hit	No Hit
168	Plus	90	Hypothetical protein	No Hit	No Hit
169	Plus	287	Hypothetical protein	No Hit	No Hit
170	Plus	82	Hypothetical protein	No Hit	No Hit
171	Plus	480	LuxR-type DNA-binding domain protein	No Hit	No Hit
172	Plus	92	Bacterial DNA-binding protein	Concordant Hit	Concordant Hit
173	Plus	205	Hypothetical protein	Hit	No Hit
174	Plus	62	Hypothetical protein	No Hit	No Hit
175	Plus	399	Calcineurin-like phosphoesterase (involved in DNA processing)	Concordant Hit	No Hit
* Based on VIRFAM analysis.
" Based on RAST annotation.

## Sheet: phiDA00129
Supplementary Material 2. Putative functional assignment for the predicted proteins of the big phage of Clostridium difficile DA00129 (phiDA00129).
ORF	Orientation	Length (aa)	Putative functional assignment	NCBI CDD	Pfam
1	Plus	286	Terminase small subunit (TerS)	No Hit	No Hit
2	Plus	591	Terminase large subunit* (TerL)	Concordant Hit	Concordant Hit
3	Plus	494	Portal protein*	No Hit	No Hit
4	Plus	78	Hypothetical protein	No Hit	No Hit
5	Plus	460	Tail completion protein*	Hit	No Hit
6	Plus	162	Hypothetical protein	No Hit	No Hit
7	Plus	323	Major capsid protein*	No Hit	No Hit
8	Plus	197	Hypothetical protein	No Hit	No Hit
9	Plus	211	Hypothetical protein	No Hit	No Hit
10	Plus	348	Head-closure protein*	No Hit	No Hit
11	Plus	149	Hypothetical protein	No Hit	No Hit
12	Plus	267	Hypothetical protein	No Hit	No Hit
13	Plus	272	Major tail protein*	Hit	No Hit
14	Plus	261	Phage tail protein	Concordant Hit	Concordant Hit
15	Plus	149	Hypothetical protein	No Hit	No Hit
16	Plus	145	Neck (Ne1) protein*	No Hit	No Hit
17	Plus	268	Phage antirepressor protein	Concordant Hit	No Hit
18	Plus	237	Phage antirepressor protein	Concordant Hit	Concordant Hit
19	Plus	234	DNA-binding response regulator	Concordant Hit	Concordant Hit
20	Plus	119	Hypothetical protein	No Hit	No Hit
21	Plus	95	Hypothetical protein	No Hit	No Hit
22	Plus	52	Hypothetical protein	No Hit	No Hit
23	Minus	161	Hypothetical protein	No Hit	No Hit
24	Plus	265	Phage antirepressor protein	Concordant Hit	Concordant Hit
25	Plus	112	Hypothetical protein	No Hit	No Hit
26	Plus	1272	Restriction/modification system DNA methylase subunit	Concordant Hit	Concordant Hit
27	Plus	231	Hypothetical protein	Hit	Hit
28	Plus	436	Phage tail protein	Hit	No Hit
29	Plus	57	Phage tail protein	No Hit	No Hit
30	Plus	131	Phage tail protein	Concordant Hit	Concordant Hit
31	Plus	2078	Tail tape measure protein	Hit	No Hit
32	Minus	59	Hypothetical protein	No Hit	No Hit
33	Plus	51	Hypothetical protein	No Hit	No Hit
34	Plus	571	Phage tail protein	Concordant Hit	No Hit
35	Plus	641	Peptidase (Chaperone of endosialidase domain)	No Hit	No Hit
36	Plus	101	Hypothetical protein	No Hit	No Hit
37	Plus	53	Hypothetical protein	No Hit	No Hit
38	Plus	691	Tail fiber protein"	Hit	No Hit
39	Plus	1631	Receptor Binding Protein	Non Concordant Hit	Non Concordant Hit
40	Plus	107	Hypothetical protein	No Hit	No Hit
41	Plus	179	Tail fiber protein"	No Hit	No Hit
42	Plus	543	Tail fiber protein" (Glycine rich protein)	Concordant Hit	Concordant Hit
43	Plus	97	Hypothetical protein	No Hit	No Hit
44	Plus	60	Hypothetical protein	No Hit	No Hit
45	Plus	633	Hypothetical protein	No Hit	No Hit
46	Plus	106	Hypothetical protein	No Hit	No Hit
47	Plus	56	Hypothetical protein	No Hit	No Hit
48	Plus	271	N-acetylmuramoyl-L-alanine amidase	Concordant Hit	Concordant Hit
49	Plus	205	Endolysin	Concordant Hit	Concordant Hit
50	Plus	83	Holin	No Hit	Concordant Hit
51	Plus	103	Hypothetical protein	No Hit	No Hit
52	Plus	312	Phage integrase (tyrosine recombinase)	Concordant Hit	Concordant Hit
53	Plus	116	HTH type transcriptional regulator	Concordant Hit	Concordant Hit
54	Plus	106	Beta-lactamase repressor	Concordant Hit	Concordant Hit
55	Plus	420	N-acetylmuramoyl-L-alanine amidase*	Concordant Hit	Concordant Hit
56	Minus	145	Beta-lactamase repressor	Concordant Hit	Concordant Hit
57	Minus	370	Phage integrase (tyrosine recombinase)	Concordant Hit	Concordant Hit
58	Minus	251	DNA topoisomerase	Concordant Hit	Concordant Hit
59	Minus	57	Hypothetical protein	No Hit	No Hit
60	Minus	46	Hypothetical protein	No Hit	No Hit
61	Minus	168	Deoxyuridine 5'-triphosphate nucleotidohydrolase	Concordant Hit	Concordant Hit
62	Minus	164	Holliday junction resolvase	Concordant Hit	Concordant Hit
63	Minus	190	Guanylate kinase	Concordant Hit	Concordant Hit
64	Minus	111	Hypothetical protein	No Hit	No Hit
65	Minus	84	Hypothetical protein	No Hit	No Hit
66	Minus	221	PrpC-like Serine/threonine-protein phosphatase (regulation of stationary phase)*	Concordant Hit	Concordant Hit
67	Minus	147	Hypothetical protein	No Hit	No Hit
68	Minus	268	Hypothetical protein	No Hit	No Hit
69	Minus	177	Hypothetical protein	No Hit	No Hit
70	Minus	166	Anaerobic ribonucleoside-triphosphate reductase-activating protein	Concordant Hit	Concordant Hit
71	Minus	741	Anaerobic ribonucleoside-triphosphate reductase	Concordant Hit	Concordant Hit
72	Minus	379	DNA-sulfur modification-associated protein	Concordant Hit	Concordant Hit
73	Minus	33	Hypothetical protein	No Hit	No Hit
74	Minus	1110	DNA Polymerase III alpha chain (Polα)	Concordant Hit	Concordant Hit
75	Minus	566	ssDNA exonuclease	Concordant Hit	No Hit
76	Minus	351	DNA primase	Concordant Hit	No Hit
77	Minus	530	Replicative DNA helicase (DnaB)	Concordant Hit	Concordant Hit
78	Minus	185	Hypothetical protein	No Hit	No Hit
79	Minus	191	ERF superfamily protein	Concordant Hit	Concordant Hit
80	Minus	281	Hypothetical protein	No Hit	No Hit
81	Minus	56	Hypothetical protein	No Hit	No Hit
82	Minus	221	Hypothetical protein	No Hit	No Hit
83	Minus	186	Hypothetical protein	Hit	No Hit
84	Minus	51	Hypothetical protein	No Hit	No Hit
85	Minus	145	Hypothetical protein	No Hit	No Hit
86	Minus	373	PcfJ-like protein	Concordant Hit	Concordant Hit
87	Minus	102	Hypothetical protein	No Hit	No Hit
88	Minus	76	MnmG domain protein	Hit	No Hit
89	Minus	469	C-5 cytosine-specific DNA methylase	Concordant Hit	Concordant Hit
90	Minus	69	Hypothetical protein	No Hit	No Hit
91	Minus	206	Methyltransferase subunit (rRNA methylation)"	Hit	No Hit
92	Minus	50	Hypothetical protein	No Hit	No Hit
93	Minus	44	Hypothetical protein	No Hit	No Hit
94	Minus	55	Hypothetical protein	No Hit	No Hit
95	Minus	94	Hypothetical protein	No Hit	Hit
96	Minus	117	Hypothetical protein	Hit	No Hit
97	Minus	84	Hypothetical protein	No Hit	No Hit
98	Minus	81	Hypothetical protein	Hit	No Hit
99	Minus	67	Hypothetical protein	No Hit	No Hit
100	Minus	58	Hypothetical protein	No Hit	No Hit
101	Minus	47	Hypothetical protein	No Hit	No Hit
102	Minus	154	Hypothetical protein	No Hit	No Hit
103	Minus	106	MazG nucleotide pyrophosphohydrolase domain protein	Concordant Hit	Concordant Hit
104	Minus	136	Hypothetical protein	No Hit	No Hit
105	Minus	62	Hypothetical protein	No Hit	No Hit
106	Minus	299	Oligoribonuclease (NrnB)	Concordant Hit	No Hit
107	Minus	159	Hypothetical protein	No Hit	No Hit
108	Minus	118	Hypothetical protein	No Hit	No Hit
109	Minus	202	Hypothetical protein	No Hit	No Hit
110	Minus	51	Hypothetical protein	No Hit	No Hit
111	Minus	126	Peptidyl-tRNA hydrolase	Concordant Hit	Concordant Hit
112	Minus	155	Hypothetical protein	No Hit	No Hit
113	Minus	36	Hypothetical protein	No Hit	No Hit
114	Minus	58	Hypothetical protein	No Hit	No Hit
115	Minus	479	Transposase	No Hit	No Hit
116	Minus	84	Transposase	Concordant Hit	Concordant Hit
117	Minus	105	Hypothetical protein	No Hit	No Hit
118	Minus	131	Hypothetical protein	No Hit	No Hit
119	Minus	336	Hypothetical protein	No Hit	No Hit
120	Minus	62	Hypothetical protein	No Hit	No Hit
121	Minus	195	Hypothetical protein	No Hit	No Hit
122	Minus	66	Hypothetical protein	No Hit	No Hit
123	Minus	427	DNA ligase	Concordant Hit	Concordant Hit
124	Minus	116	Hypothetical protein	No Hit	No Hit
125	Minus	348	Nucleotidyltransferase	Concordant Hit	Concordant Hit
126	Minus	31	Hypothetical protein	No Hit	No Hit
127	Minus	107	Hypothetical protein	No Hit	No Hit
128	Minus	87	Hypothetical protein	No Hit	No Hit
129	Minus	93	RNA 2'-phosphotransferase	Concordant Hit	Concordant Hit
130	Minus	40	RNA 2'-phosphotransferase	Concordant Hit	Concordant Hit
131	Minus	38	Hypothetical protein	No Hit	No Hit
132	Minus	64	Hypothetical protein	No Hit	No Hit
133	Minus	137	YopX protein	Concordant Hit	Concordant Hit
134	Minus	77	Hypothetical protein	No Hit	No Hit
135	Minus	46	Hypothetical protein	No Hit	No Hit
136	Minus	112	Hypothetical protein	No Hit	No Hit
137	Minus	297	Hypothetical protein	No Hit	No Hit
138	Minus	329	Phage integrase (tyrosine recombinase)	Concordant Hit	Concordant Hit
139	Minus	190	Hypothetical protein	No Hit	No Hit
140	Minus	60	Hypothetical protein	No Hit	No Hit
141	Minus	83	Hypothetical protein	No Hit	No Hit
142	Minus	165	HTH type transcriptional regulator	Concordant Hit	Concordant Hit
143	Minus	116	HTH type transcriptional regulator	Concordant Hit	Concordant Hit
144	Minus	126	HTH type transcriptional regulator	Concordant Hit	Concordant Hit
145	Minus	122	HTH type transcriptional regulator	Concordant Hit	Concordant Hit
146	Minus	476	Hypothetical protein	Hit	No Hit
147	Minus	188	Hypothetical protein	No Hit	No Hit
148	Minus	52	Hypothetical protein	No Hit	No Hit
149	Minus	165	Hypothetical protein	No Hit	No Hit
150	Minus	103	Hypothetical protein	No Hit	No Hit
151	Minus	84	Hypothetical protein	No Hit	No Hit
152	Minus	100	Hypothetical protein	No Hit	No Hit
153	Minus	120	Hypothetical protein	No Hit	No Hit
154	Minus	112	Hypothetical protein	No Hit	No Hit
155	Minus	252	Phage antirepressor protein	Concordant Hit	Concordant Hit
156	Minus	231	Hypothetical protein	No Hit	No Hit
157	Minus	78	Hypothetical protein	No Hit	No Hit
158	Minus	46	Hypothetical protein	No Hit	No Hit
159	Minus	237	Antirestriction protein	Concordant Hit	Concordant Hit
160	Minus	63	HTH type transcriptional regulator	Concordant Hit	Concordant Hit
161	Minus	100	Hypothetical protein	Hit	No Hit
162	Plus	103	HTH type transcriptional regulator	Concordant Hit	Concordant Hit
163	Minus	122	Hypothetical protein	Hit	No Hit
164	Plus	314	ParM	Concordant Hit	Concordant Hit
165	Plus	36	Hypothetical protein	No Hit	No Hit
166	Minus	208	HTH type transcriptional regulator	Concordant Hit	No Hit
167	Minus	79	HTH type transcriptional regulator	Concordant Hit	No Hit
168	Plus	64	Hypothetical protein	No Hit	No Hit
169	Plus	404	LuxR-type DNA-binding domain protein	Concordant Hit	Concordant Hit
170	Plus	101	Bacterial DNA-binding protein	Concordant Hit	Concordant Hit
171	Plus	223	Hypothetical protein	No Hit	No Hit
172	Plus	184	GIY-YIG nuclease superfamily protein	Concordant Hit	Concordant Hit
173	Plus	292	Hypothetical protein	No Hit	No Hit
174	Plus	205	Hypothetical protein	No Hit	No Hit
175	Plus	62	Hypothetical protein	No Hit	No Hit
176	Plus	397	Calcineurin-like phosphoesterase (involved in DNA processing)	Concordant Hit	Concordant Hit
* Based on VIRFAM analysis.
" Based on RAST annotation.

## Sheet: phiDA00212
Supplementary Material 2. Putative functional assignment for the predicted proteins of the big phage of Clostridium difficile DA00212 (phiDA00212)
ORF	Orientation	Length (aa)	Putative functional assignment	NCBI CDD	Pfam
1	Plus	286	Terminase small subunit (TerS)	No Hit	No Hit
2	Plus	591	Terminase large subunit* (TerL)	Concordant Hit	Concordant Hit
3	Plus	494	Portal protein*	No Hit	No Hit
4	Plus	78	Hypothetical protein	No Hit	No Hit
5	Plus	460	Tail completion protein*	Hit	No Hit
6	Plus	152	Hypothetical protein	No Hit	No Hit
7	Plus	323	Major capsid protein*	No Hit	No Hit
8	Plus	197	Hypothetical protein	No Hit	No Hit
9	Plus	211	Hypothetical protein	No Hit	No Hit
10	Plus	348	Head-closure protein*	No Hit	No Hit
11	Plus	149	Hypothetical protein	No Hit	No Hit
12	Plus	267	Hypothetical protein	No Hit	No Hit
13	Plus	271	Major tail protein*	No Hit	No Hit
14	Plus	261	Phage tail protein	Concordant Hit	Concordant Hit
15	Plus	149	Hypothetical protein	No Hit	No Hit
16	Plus	145	Neck (Ne1) protein*	No Hit	No Hit
17	Plus	268	Phage antirepressor protein	Concordant Hit	Concordant Hit
18	Plus	271	Phage antirepressor protein	Concordant Hit	Concordant Hit
19	Plus	234	DNA-binding response regulator	Concordant Hit	Concordant Hit
20	Plus	119	Hypothetical protein	No Hit	No Hit
21	Minus	278	HTH type transcriptional regulator	Concordant Hit	Concordant Hit
22	Plus	56	Hypothetical protein	No Hit	No Hit
23	Plus	248	Phage antirepressor protein	Concordant Hit	Concordant Hit
24	Plus	112	Hypothetical protein	No Hit	No Hit
25	Plus	1075	Restriction/modification system DNA methylase subunit	Concordant Hit	Concordant Hit
26	Plus	149	Hypothetical protein	No Hit	No Hit
27	Plus	492	Phage tail protein	Concordant Hit	No Hit
28	Plus	2002	Tail Tape measure protein	Concordant Hit	No Hit
29	Plus	51	Hypothetical protein	No Hit	No Hit
30	Plus	571	Phage tail protein	Concordant Hit	No Hit
31	Plus	641	Peptidase (Chaperone of endosialidase domain)	No Hit	No Hit
32	Plus	101	Hypothetical protein	No Hit	No Hit
33	Plus	53	Hypothetical protein	No Hit	No Hit
34	Plus	692	Tail fiber protein"	Hit	No Hit
35	Plus	1759	Receptor Binding Protein	Non-concordant Hit	Non-concordant Hit
36	Plus	107	Hypothetical protein	No Hit	No Hit
37	Plus	110	Tail fiber protein"	No Hit	No Hit
38	Plus	493	Tail fiber protein"	Hit	No Hit
39	Plus	97	Hypothetical protein	No Hit	No Hit
40	Plus	60	Hypothetical protein	No Hit	No Hit
41	Plus	271	N-acetylmuramoyl-L-alanine amidase	Concordant Hit	Concordant Hit
42	Plus	205	Endolysin	Concordant Hit	Concordant Hit
43	Plus	83	Holin	No Hit	Concordant Hit
44	Plus	103	Hypothetical protein	No Hit	No Hit
45	Plus	312	Phage integrase (tyrosine recombinase)	Concordant Hit	Concordant Hit
46	Plus	116	HTH type transcriptional regulator	Concordant Hit	Concordant Hit
47	Plus	106	Beta-lactamase repressor	Concordant Hit	Concordant Hit
48	Plus	143	Hypothetical protein	No Hit	No Hit
49	Minus	145	Beta-lactamase repressor	Concordant Hit	Concordant Hit
50	Minus	370	Phage integrase (tyrosine recombinase)	Concordant Hit	Concordant Hit
51	Minus	251	DNA topoisomerase	Concordant Hit	Concordant Hit
52	Minus	471	N-acetylmuramoyl-L-alanine amidase*	Concordant Hit	Concordant Hit
53	Minus	57	Hypothetical protein	No Hit	No Hit
54	Minus	46	Hypothetical protein	No Hit	No Hit
55	Minus	182	Deoxyuridine 5'-triphosphate nucleotidohydrolase	Concordant Hit	Concordant Hit
56	Minus	164	Holliday junction resolvase	Concordant Hit	Concordant Hit
57	Minus	190	Guanylate kinase	Concordant Hit	Concordant Hit
58	Minus	127	Hypothetical protein	No Hit	No Hit
59	Minus	280	PD-(D/E)XK nuclease superfamily protein	Concordant Hit	Concordant Hit
60	Minus	79	Hypothetical protein	No Hit	No Hit
61	Minus	85	Hypothetical protein	No Hit	No Hit
62	Minus	84	Hypothetical protein	No Hit	No Hit
63	Minus	175	Spore protease (GPR-related)"	Concordant Hit	Hit
64	Minus	221	PrpC-like Serine/threonine-protein phosphatase (regulation of stationary phase)*	Concordant Hit	Concordant Hit
65	Minus	147	Hypothetical protein	No Hit	No Hit
66	Minus	268	Hypothetical protein	No Hit	No Hit
67	Minus	177	Hypothetical protein	No Hit	No Hit
68	Minus	81	Hypothetical protein	No Hit	No Hit
69	Minus	43	Hypothetical protein	No Hit	No Hit
70	Minus	124	Hypothetical protein	No Hit	No Hit
71	Minus	726	Ribonucleotide-diphosphate reductase	Concordant Hit	Concordant Hit
72	Minus	379	DNA-sulfur modification-associated family protein	Concordant Hit	Concordant Hit
73	Minus	99	Hypothetical protein	No Hit	No Hit
74	Minus	1110	DNA Polymerase III alpha chain (Polα)	Concordant Hit	Concordant Hit
75	Minus	566	ssDNA exonuclease	Concordant Hit	No Hit
76	Minus	283	DNA primase	Concordant Hit	No Hit
77	Minus	530	Replicative DNA helicase (DnaB)	Concordant Hit	Concordant Hit
78	Minus	185	Hypothetical protein	No Hit	No Hit
79	Minus	191	ERF superfamily protein	Concordant Hit	Concordant Hit
80	Minus	281	Hypothetical protein	No Hit	No Hit
81	Minus	56	Hypothetical protein	No Hit	No Hit
82	Minus	221	Hypothetical protein	No Hit	No Hit
83	Minus	186	Hypothetical protein	Hit	No Hit
84	Minus	75	Hypothetical protein	No Hit	No Hit
85	Minus	51	Hypothetical protein	No Hit	No Hit
86	Minus	147	Hypothetical protein	No Hit	No Hit
87	Minus	373	PcfJ-like domain protein	Concordant Hit	Concordant Hit
88	Minus	102	Hypothetical protein	No Hit	No Hit
89	Minus	83	MnmG domain protein	No Hit	No Hit
90	Minus	69	Hypothetical protein	No Hit	No Hit
91	Minus	200	Methyltransferase subunit (rRNA methylation)"	Concordant Hit	No Hit
92	Minus	50	Hypothetical protein	Hit	No Hit
93	Minus	44	Hypothetical protein	No Hit	No Hit
94	Minus	55	Hypothetical protein	No Hit	No Hit
95	Minus	94	Hypothetical protein	No Hit	Hit
96	Minus	150	Hypothetical protein	No Hit	No Hit
97	Minus	116	Hypothetical protein	No Hit	No Hit
98	Minus	101	Hypothetical protein	No Hit	No Hit
99	Minus	47	Hypothetical protein	No Hit	No Hit
100	Minus	88	Hypothetical protein	No Hit	No Hit
101	Minus	136	Hypothetical protein	No Hit	No Hit
102	Minus	77	Hypothetical protein	No Hit	No Hit
103	Minus	133	Hypothetical protein	No Hit	No Hit
104	Minus	417	tRNA-splicing ligase	Concordant Hit	Concordant Hit
105	Minus	93	Hypothetical protein	No Hit	No Hit
106	Minus	148	Hypothetical protein	No Hit	No Hit
107	Minus	51	Hypothetical protein	No Hit	No Hit
108	Minus	87	Peptidyl-tRNA hydrolase	Concordant Hit	Concordant Hit
109	Minus	155	Hypothetical protein	No Hit	No Hit
110	Minus	36	Hypothetical protein	No Hit	No Hit
111	Minus	114	Hypothetical protein	No Hit	No Hit
112	Minus	94	Hypothetical protein	No Hit	No Hit
113	Minus	122	Hypothetical protein	No Hit	No Hit
114	Minus	178	Hypothetical protein	No Hit	No Hit
115	Minus	131	Hypothetical protein	No Hit	No Hit
116	Minus	336	Hypothetical protein	No Hit	No Hit
117	Minus	67	Hypothetical protein	No Hit	No Hit
118	Minus	195	Hypothetical protein	Hit	No Hit
119	Minus	66	Hypothetical protein	No Hit	No Hit
120	Minus	427	DNA ligase	Concordant Hit	Concordant Hit
121	Minus	87	Hypothetical protein	No Hit	No Hit
122	Minus	87	Hypothetical protein	No Hit	No Hit
123	Minus	330	Hypothetical protein	Hit	Hit
124	Minus	107	Hypothetical protein	No Hit	No Hit
125	Minus	129	Hypothetical protein	No Hit	No Hit
126	Minus	134	Hypothetical protein	No Hit	No Hit
127	Minus	258	Hypothetical protein	Hit	No Hit
128	Minus	108	Hypothetical protein	Hit	No Hit
129	Minus	184	RNA 2'-phosphotransferase	Concordant Hit	Concordant Hit
130	Minus	38	Hypothetical protein	No Hit	No Hit
131	Minus	64	Hypothetical protein	No Hit	No Hit
132	Minus	137	YopX protein	Concordant Hit	Concordant Hit
133	Minus	77	Hypothetical protein	No Hit	No Hit
134	Minus	46	Hypothetical protein	No Hit	No Hit
135	Minus	112	Hypothetical protein	No Hit	No Hit
136	Minus	297	Hypothetical protein	No Hit	No Hit
137	Minus	319	Phage integrase (tyrosine recombinase)	Concordant Hit	Concordant Hit
138	Minus	57	Hypothetical protein	No Hit	No Hit
139	Minus	190	Hypothetical protein	No Hit	No Hit
140	Minus	60	Hypothetical protein	No Hit	No Hit
141	Minus	474	Hypothetical protein	Hit	No Hit
142	Minus	148	Hypothetical protein	No Hit	No Hit
143	Minus	223	CRISPR/Cas RAMP superfamily protein	Concordant Hit	No Hit
144	Minus	275	CRISPR/Cas RAMP superfamily protein	Concordant Hit	Concordant Hit
145	Minus	132	Hypothetical protein	No Hit	No Hit
146	Minus	239	CRISPR/Cas system-associated protein	Concordant Hit	No Hit
147	Minus	190	Hypothetical protein	No Hit	No Hit
148	Plus	142	Hypothetical protein	No Hit	No Hit
149	Plus	77	HTH type transcriptional regulator	Concordant Hit	Concordant Hit
150	Minus	52	Hypothetical protein	No Hit	No Hit
151	Minus	165	Hypothetical protein	No Hit	No Hit
152	Minus	194	Hypothetical protein	No Hit	No Hit
153	Minus	87	Hypothetical protein	No Hit	No Hit
154	Minus	120	Hypothetical protein	No Hit	No Hit
155	Minus	112	Hypothetical protein	No Hit	No Hit
156	Minus	252	Phage antirepressor protein	Concordant Hit	Concordant Hit
157	Minus	78	Hypothetical protein	No Hit	No Hit
158	Minus	73	Hypothetical protein	No Hit	No Hit
159	Minus	46	Hypothetical protein	No Hit	No Hit
160	Minus	136	Antirestriction protein	Concordant Hit	No Hit
161	Minus	42	Antirestriction protein	Concordant Hit	Concordant Hit
162	Minus	65	HTH type transcriptional regulator	Concordant Hit	Concordant Hit
163	Minus	62	MazE antitoxin domain protein	Concordant Hit	No Hit
164	Minus	77	Hypothetical protein	No Hit	No Hit
165	Minus	100	Hypothetical protein	Hit	No Hit
166	Minus	62	HTH type transcriptional regulator	Concordant Hit	Concordant Hit
167	Minus	68	HTH type transcriptional regulator	Concordant Hit	Concordant Hit
168	Minus	122	Hypothetical protein	Hit	No Hit
169	Minus	104	Hypothetical protein	Hit	No Hit
170	Plus	314	ParM	Concordant Hit	Concordant Hit
171	Minus	208	HTH type transcriptional regulator	Concordant Hit	Concordant Hit
172	Minus	79	HTH type transcriptional regulator	Concordant Hit	No Hit
173	Plus	64	Hypothetical protein	No Hit	No Hit
174	Plus	404	LuxR-type DNA-binding domain protein	Concordant Hit	Concordant Hit
175	Plus	101	Bacterial DNA-binding protein	Concordant Hit	Concordant Hit
176	Plus	399	DEAD-like helicase	Concordant Hit	Concordant Hit
177	Plus	295	Hypothetical protein	No Hit	No Hit
178	Plus	205	Hypothetical protein	No Hit	No Hit
179	Plus	62	Hypothetical protein	No Hit	No Hit
180	Plus	397	Calcineurin-like phosphoesterase (involved in DNA processing)	Concordant Hit	No Hit
* Based on VIRFAM analysis.
" Based on RAST annotation.
