# Supplementary material for: The Novel Phages phiCD5763 and phiCD2955 Represent Two Groups of Big Plasmidial Siphoviridae Phages of Clostridium difficile
Source: Front Microbiol. 2018 Jan 22;9:26. doi: 10.3389/fmicb.2018.00026 (PMC5786514; doi:10.3389/fmicb.2018.00026)
Supplement: Supplementary file 8 [file DataSheet3.XLSX]

## Sheet: phiCD5763
Suplementary Material 3. Identity of several CDS of big phage genomes to those of phiCD5763
			phiCD5763-like phage genomes			phiCD2955-like phage genomes
ORF	ORF length (a.a)	Putative functional assigment	phiCD5774	phiDA00212	phiDA00129	phiCD181	phiF249	phiCD211 / phiCDIF1296T	phiCD2955	phiP24	phiDA00128
1	286	Terminase small subunit	283/286 (98.95) - 001*	284/286 (99.30) - 001	286/286 (100.00) - 001	84/273 (30.77) - 001	84/273 (30.77) - 001	84/273 (30.77) - 001	85/273 (31.14) - 001	85/273 (31.14) - 001	85/273 (31.14) - 001
2	591	Terminase large subunit	591/591 (100.00) 002	590/591 (99.83) - 002	583/591 (98.65) - 002	266/582 (45.70) - 002	266/582 (45.70) - 002	266/582 (45.70) - 002	266/582 (45.70) - 002	266/582 (45.70) - 002	266/582 (45.70) - 002
3	494	Portal protein	494/494 (100.00) - 003	489/494 (98.99) - 003	486/494 (98.38) - 003	259/479 (54.07) - 003	259/479 (54.07) - 003	259/479 (54.07) - 003	258/479 (53.86) - 003	259/479 (54.07) - 003	259/479 (54.07) - 003
4	78	Hypothetical protein	78/78 (100.00) - 004	77/78 (98.72) - 004	75/78 (96.15) - 004	26/57 (45.61) - 004	26/57 (45.61) - 004	26/57 (45.61) - 004	25/57 (43.86) - 004	26/57 (45.61) - 004	26/57 (45.61) - 004
5	460	Tail completion protein	456/460 (99.13) - 005	453/460 (98.48) - 005	442/460 (96.09) - 005	174/424 (41.04) - 005	174/424 (41.04) - 005	174/424 (41.04) - 005	174/424 (41.04) - 005	174/424 (41.04) - 005	174/424 (41.04) - 005
6	162	Hypothetical protein	157/162 (96.91) - 006	148/152 (97.37) - 006	162/162 (100.00) - 006	67/162 (41.36) - 006	67/162 (41.36) - 006	67/162 (41.36) - 006	67/162 (41.36) - 006	67/162 (41.36) - 006	67/162 (41.36) - 006
7	323	Major capsid protein	314/323 (97.21) - 007	320/323 (99.07) - 007	322/323 (99.69) - 007	170/312 (54.49) - 007	171/312 (54.81) - 007	171/312 (54.81) - 007	171/312 (54.81) - 007	171/312 (54.81) - 007	171/312 (54.81) - 007
8	197	Hypothetical protein	195/197 (98.98) - 008	194/197 (98.48) - 008	197/197 (100.00) - 008	68/181 (37.57) - 008	68/181 (37.57) - 008	69/181 (38.12) - 008	68/181 (37.57) - 008	68/181 (37.57) - 008	68/181 (37.57) - 008
9	211	Hypothetical protein	182/211 (86.26) - 009	205/211 (97.16) - 009	211/211 (100.00) - 009	127/209 (60.77) - 009	127/209 (60.77) - 009	128/209 (61.24) - 009	127/209 (60.77) - 009	127/209 (60.77) - 009	127/209 (60.77) - 009
10	348	Head-closure protein	322/348 (92.53) - 010	330/348 (94.83) - 010	348/348 (100.00) - 010	303/328 (92.38) - 010	315/328 (96.04) - 010	312/328 (95.12) - 010	305/328 (92.99) - 010	307/328 (93.60) - 010	307/328 (93.60) - 010
11	149	Hypothetical protein	147/149 (98.66) - 011	118/149 (79.19) - 011	140/149 (93.96) - 011	118/149 (79.19) - 011	117/149 (78.52) - 011	141/149 (94.63) - 011	142/149 (95.30) - 011	118/149 (79.19) - 011	118/149 (79.19) - 011
12	267	Hypothetical protein	267/267 (100.00) - 012	234/267 (87.64) - 012	253/267 (94.76) - 012	243/267 (91.01) - 012	254/267 (95.13) - 012	250/267 (93.63) - 012	237/267 (88.76) - 012	257/267 (96.25) - 012	257/267 (96.25) - 012
13	272	Major tail protein	272/272 (100.00) - 013	222/270 (82.22) - 013	270/272 (99.26) - 013	223/270 (82.59) - 013	223/270 (82.59) - 013	270/272 (99.26) - 013	171/270 (63.33) - 013	272/272 (100.00) - 013	272/272 (100.00) - 013
14	261	Phage tail protein	261/261 (100.00) - 014	259/261 (99.23) - 014	252/261 (96.55) - 014	260/261 (99.62) - 014	251/261 (96.17) - 014	256/261 (98.08) - 014	259/261 (99.23) - 014	255/261 (97.70) - 014	255/261 (97.70) - 014
15	149	Hypothetical protein	149/149 (100.00) - 015	144/149 (96.64) - 015	132/149 (88.59) - 015	139/149 (93.29) - 015	141/149 (94.63) - 016	138/152 (90.79) - 015	140/149 (93.96) - 015	132/149 (88.59) - 015	132/149 (88.59) - 015
16	145	Neck (Ne1) protein	145/145 (100.00) - 016	145/145 (100.00) - 016	138/145 (95.17) - 016	137/145 (94.48) - 016	88/145 (60.69) - 017	100/152 (65.79) - 016	136/145 (93.79) - 016	101/152 (66.45) - 016	101/152 (66.45) - 016
17	216	Phage antirepressor protein	216/216 (100.00) - 017	160/200 (80.00) - 018	87/104 (83.65) - 017	27/91 (29.67) - 126	27/91 (29.67) - 127	52/194 (26.80) - 022	39/116 (33.62) - 019	39/116 (33.62) - 021	39/116 (33.62) - 021
18	261	Phage antirepressor protein	261/261 (100.00) - 018	237/268 (88.43) - 017	183/278 (65.83) - 017	15/50 (30.00) - 091	15/50 (30.00) - 093	51/140 (36.43) - 022	64/151 (42.38) - 019	64/151 (42.38) - 021	64/151 (42.38) - 021
19	237	Phage antirepressor protein	237/237 (100.00) - 019	141/252 (55.95) - 156	222/237 (93.67) - 018	21/68 (30.88) - 147	13/36 (36.11) - 114	37/116 (31.90) - 022	35/106 (33.02) - 019	35/106 (33.02) - 021	35/106 (33.02) - 021
20	234	DNA-binding response regulator	234/234 (100.00) - 020	229/234 (97.86) - 019	227/234 (97.01) - 019	20/62 (32.26) - 001	18/60 (30.00) - 016	20/62 (32.26) - 001	90/215 (41.86) - 131	20/73 (27.40) - 117	17/51 (33.33) - 015
21	119	Hypothetical protein	119/119 (100.00) - 021	118/119 (99.16) - 020	119/119 (100.00) - 020	18/72 (25.00) - 064	18/72 (25.00) - 065	18/72 (25.00) - 071	18/72 (25.00) - 067	18/72 (25.00) - 073	18/72 (25.00) - 073
22	95	Hypothetical protein	95/95 (100.00) - 022	18/69 (26.09) - 031	92/95 (96.84) - 021	33/35 (94.29) - 018	10/13 (76.92) - 162	33/35 (94.29) - 017	10/13 (76.92) - 166	18/69 (26.09) - 030	18/69 (26.09) - 030
23	52	Hypothetical protein	52/52 (100.00) - 023	11/36 (30.56) - 175	51/52 (98.08) - 022	10/27 (37.04) - 076	51/52 (98.08) - 018	51/52 (98.08) - 018	14/39 (35.90) - 024	51/52 (98.08) - 018	51/52 (98.08) - 018
24	1075	Type II restriction/modification system DNA methylase subunit	1075/1075 (100.00) - 024	1073/1075 (99.81) - 025	65/244 (26.64) - 026	1071/1075 (99.63) - 019	1072/1075 (99.72) - 019	13/35 (37.14) - 087	52/238 (21.85) - 017	31/112 (27.68) - 117	47/200 (23.50) - 003
25	149	HTH type transcriptional regulator	149/149 (100.00) - 025	19/60 (31.67) - 021	22/60 (36.67) - 162	24/64 (37.50) - 165	22/60 (36.67) - 158	131/149 (87.92) - 020	139/149 (93.29) - 018	141/149 (94.63) - 020	141/149 (94.63) - 020
26	347	Phage antirepressor protein	347/347 (100.00) - 026	63/153 (41.18) - 017	56/158 (35.44) - 017	15/52 (28.85) - 120	16/52 (30.77) - 121	252/361 (69.81) - 022	335/347 (96.54) - 019	335/347 (96.54) - 021	335/347 (96.54) - 021
27	386	Hypothetical protein	386/386 (100.00) - 027	13/31 (41.94) - 031	13/31 (41.94) - 035	13/31 (41.94) - 025	13/31 (41.94) - 026	13/31 (41.94) - 030	13/31 (41.94) - 027	140/358 (39.11) - 022	140/358 (39.11) - 022
28	236	Hypothetical protein	236/236 (100.00) - 028	27/90 (30.00) - 030	209/229 (91.27) - 027	26/90 (28.89) - 024	23/81 (28.40) - 025	118/203 (58.13) - 023	23/81 (28.40) - 026	229/237 (96.62) - 023	229/237 (96.62) - 023
29	36	Hypothetical protein	36/36 (100.00) - 029	20/36 (55.56) - 027	31/36 (86.11) - 028	20/36 (55.56) - 021	20/36 (55.56) - 021	31/36 (86.11) - 024	31/36 (86.11) - 021	28/33 (84.85) - 024	28/33 (84.85) - 024
30	327	Hypothetical protein	327/327 (100.00) - 030	27/38 (71.05) - 026	11/21 (52.38) - 095	27/38 (71.05) - 020	20/29 (68.97) - 020	10/21 (47.62) - 091	10/21 (47.62) - 086	14/59 (23.73) - 019	14/59 (23.73) - 019
31	492	Phage tail protein	492/492 (100.00) - 031	482/492 (97.97) - 027	134/468 (28.63) - 028	482/492 (97.97) - 021	481/489 (98.36) - 021	147/520 (28.27) - 024	134/468 (28.63) - 021	139/538 (25.84) - 024	139/538 (25.84) - 024
32	2022	Tail tape measure protein	2022/2022 (100.00) - 032	1959/2004 (97.75) - 028	510/760 (67.11) - 031 / 183/752 (24.34) - 031	1959/2004 (97.75) - 022	1755/2034 (86.28) - 021	506/755 (67.02) - 025 / 68/196 (34.69) - 025	659/749 (87.98) - 024 / 181/740 (24.46) - 024	509/760 (66.97) - 026 / 184/752 (24.47) - 026	510/760 (67.11) - 026 / 184/752 (24.47) - 026
33	51	Hypothetical protein	51/51 (100.00) - 033	48/51 (94.12) - 029	48/51 (94.12) - 033	50/51 (98.04) - 023	36/51 (70.59) - 023	48/51 (94.12) - 028	50/51 (98.04) - 025	36/51 (70.59) - 027	36/51 (70.59) - 027
34	571	Phage tail protein	571/571 (100.00) - 035	571/571 (100.00) - 030	569/571 (99.65) - 034	568/571 (99.47) - 024	548/571 (95.97) - 025	569/571 (99.65) - 029	549/571 (96.15) - 026	569/571 (99.65) - 029	569/571 (99.65) - 029
35	642	Peptidase (Chaperone of endosialidase)	642/642 (100.00) - 036	440/459 (95.86) - 031	441/459 (96.08) - 035	622/641 (97.04) - 025	628/642 (97.82) - 026	621/642 (96.73) - 030	625/641 (97.50) - 027	438/459 (95.42) - 030	439/459 (95.64) - 030
36	51	Hypothetical protein	51/51 (100.00) - 037	37/53 (69.81) - 033	37/53 (69.81) - 037	51/51 (100.00) - 026	51/51 (100.00) - 027	51/51 (100.00) - 031	51/51 (100.00) - 028	37/53 (69.81) - 032	37/53 (69.81) - 032
37	691	Tail fiber protein	691/691 (100.00) - 038	578/693 (83.41) - 034	645/691 (93.34) - 038	624/691 (90.30) - 027	634/691 (91.75) - 028	596/693 (86.00) - 032	625/691 (90.45) - 029	582/693 (83.98) - 033	582/693 (83.98) - 033
38	1627	Receptor Binding Protein	1627/1627 (100.00) - 039	554/1819 (30.46) - 035	814/1657 (49.12) - 039	776/1642 (47.26) - 028	785/1647 (47.66) - 029	552/1820 (30.33) - 033	784/1646 (47.63) - 030	553/1819 (30.40) - 034	553/1819 (30.40) - 034
39	108	Hypothetical protein	108/108 (100.00) - 040	91/106 (85.85) - 036	99/106 (93.40) - 040	97/106 (91.51) - 029	99/106 (93.40) - 030	92/106 (86.79) - 034	100/106 (94.34) - 031	91/106 (85.85) - 035	91/106 (85.85) - 035
40	109	Tail fiber protein	109/109 (100.00) - 041	71/110 (64.55) - 037	25/39 (64.10) - 041	25/39 (64.10) - 030	27/39 (69.23) - 031	25/39 (64.10) - 035	25/39 (64.10) - 032	25/39 (64.10) - 036	25/39 (64.10) - 036
41	521	Tail fiber protein (Glycine rich protein)	508/571 (88.97) - 042	183/309 (59.22) - 038	66/138 (47.83) - 042	69/130 (53.08) - 031	69/130 (53.08) - 032	69/130 (53.08) - 036	69/130 (53.08) - 033	309/573 (53.93) - 037	309/573 (53.93) - 037
42	97	Hypothetical protein	97/97 (100.00) - 043	79/97 (81.44) - 039	81/97 (83.51) - 043	81/97 (83.51) - 032	74/97 (76.29) - 033	81/97 (83.51) - 037	81/97 (83.51) - 034	69/97 (71.13) - 038	69/97 (71.13) - 038
43	60	Hypothetical protein	60/60 (100.00) - 044	50/60 (83.33) - 040	48/57 (84.21) - 044	47/57 (82.46) - 033	46/57 (80.70) - 034	47/57 (82.46) - 038	47/57 (82.46) - 035	51/60 (85.00) - 039	51/60 (85.00) - 039
44	271	N-acetylmuramoyl-L-alanine amidase	271/271 (100.00) - 045	266/271 (98.15) - 041	260/271 (95.94) - 048	260/271 (95.94) - 037	260/271 (95.94) - 038	260/271 (95.94) - 042	260/271 (95.94) - 039	265/271 (97.79) - 043	265/271 (97.79) - 043
45	205	Endolysin	205/205 (100.00) - 046	200/204 (98.04) - 042	201/205 (98.05) - 049	201/205 (98.05) - 038	202/205 (98.54) - 039	204/205 (99.51) - 043	204/205 (99.51) - 040	205/205 (100.00) - 044	205/205 (100.00) - 044
46	83	Holin	83/83 (100.00) - 047	83/83 (100.00) - 043	83/83 (100.00) - 050	82/83 (98.80) - 039	83/83 (100.00) - 040	83/83 (100.00) - 044	83/83 (100.00) - 041	83/83 (100.00) - 045	83/83 (100.00) - 045
47	103	Hypothetical protein	103/103 (100.00) - 048	98/103 (95.15) - 044	98/103 (95.15) - 051	98/103 (95.15) - 040	98/103 (95.15) - 041	98/103 (95.15) - 045	98/103 (95.15) - 042	103/103 (100.00) - 046	103/103 (100.00) - 046
48	311	Phage integrase (tyrosine recombinase)	311/311 (100.00) - 049	134/305 (43.93) - 045	133/305 (43.61) - 052	134/305 (43.93) - 041	133/305 (43.61) - 042	134/305 (43.93) - 046	134/305 (43.93) - 043	311/311 (100.00) - 047	311/311 (100.00) - 047
49	117	HTH type transcriptional regulator	117/117 (100.00) - 050	110/114 (96.49) - 046	112/114 (98.25) - 053	113/114 (99.12) - 042	113/114 (99.12) - 043	116/117 (99.15) - 047	116/117 (99.15) - 044	28/104 (26.92) - 0136	28/104 (26.92) - 0131
50	106	Beta-lactamase repressor	106/106 (100.00) - 051	99/105 (94.29) - 047	105/106 (99.06) - 054	106/106 (100.00) - 043	91/103 (88.35) - 044	106/106 (100.00) - 048	106/106 (100.00) - 045	38/99 (38.38) - 051	38/99 (38.38) - 051
51	420	N-acetylmuramoyl-L-alanine amidase	420/420 (100.00) - 052	149/307 (48.53) - 052	416/420 (99.05) - 055	23/75 (30.67) - 037	23/75 (30.67) - 038	298/301 (99.00) - 049	417/420 (99.29) - 046	413/420 (98.33) - 050	413/420 (98.33) - 050
52	73	Hypothetical protein	73/73 (100.00) - 053	9/19 (47.37) - 083	9/42 (21.43) - 031	72/73 (98.63) - 045	9/19 (47.37) - 071	9/19 (47.37) - 077	9/17 (52.94) - 057	8/23 (34.78) - 022	8/23 (34.78) - 022
53	43	Hypothetical protein	43/43 (100.00) - 054	10/38 (26.32) - 087	11/36 (30.56) - 086	10/38 (26.32) - 073	10/38 (26.32) - 075	10/38 (26.32) - 081	10/38 (26.32) - 076	35/41 (85.37) - 052	35/41 (85.37) - 052
54	614	Hypothetical protein	614/614 (100.00) - 055	15/44 (34.09) - 073	17/71 (23.94) - 106	17/39 (43.59) - 117	17/51 (33.33) - 029	17/39 (43.59) - 121	19/63 (30.16) - 065	17/39 (43.59) - 126	17/39 (43.59) - 121
55	370	Phage integrase (tyrosine recombinase)	370/370 (100.00) - 056	365/370 (98.65) - 050	365/370 (98.65) - 057	369/370 (99.73) - 046	365/370 (98.65) - 046	365/370 (98.65) - 052	365/370 (98.65) - 048	366/370 (98.92) - 053	366/370 (98.92) - 053
56	249	DNA topoisomerase	14/38 (36.84) - 052	238/249 (95.58) - 051	246/249 (98.80) - 058	149/149 (100.00) - 046 / 98/98 (100.00) - 047	18/59 (30.51) - 164	14/38 (36.84) - 049	248/249 (99.60) - 049	14/38 (36.84) - 050	14/38 (36.84) - 050
57	57	Hypothetical protein	13/37 (35.14) - 055	55/57 (96.49) - 053	55/57 (96.49) - 059	57/57 (100.00) - 049	49/57 (85.96) - 049	49/57 (85.96) - 055	55/57 (96.49) - 051	49/57 (85.96) - 056	49/57 (85.96) - 056
58	46	Hypothetical protein	11/33 (33.33) - 141	43/46 (93.48) - 054	43/46 (93.48) - 060	46/46 (100.00) - 050	18/40 (45.00) - 049	18/40 (45.00) - 055	46/46 (100.00) - 052	18/40 (45.00) - 056	18/40 (45.00) - 056
59	167	Deoxyuridine 5'-triphosphate nucleotidohydrolase	129/170 (75.88) - 059	141/181 (77.90) - 055	145/167 (86.83) - 061	167/167 (100.00) - 051	145/181 (80.11) - 050	145/181 (80.11) - 056	167/167 (100.00) - 053	145/181 (80.11) - 057	145/181 (80.11) - 057
60	164	Holliday junction resolvase	150/164 (91.46) - 060	155/164 (94.51) - 056	145/164 (88.41) - 062	164/164 (100.00) - 052	156/164 (95.12) - 051	156/164 (95.12) - 057	153/164 (93.29) - 054	156/164 (95.12) - 058	156/164 (95.12) - 058
61	193	Guanylate kinase	160/189 (84.66) - 061	160/189 (84.66) - 057	160/189 (84.66) - 063	193/193 (100.00) - 053	161/189 (85.19) - 052	161/189 (85.19) - 058	159/189 (84.13) - 055	161/189 (85.19) - 059	161/189 (85.19) - 059
62	106	Hypothetical protein	95/99 (95.96) - 062	94/105 (89.52) - 058	11/30 (36.67) - 035	106/106 (100.00) - 054	95/105 (90.48) - 053	95/105 (90.48) - 059	97/105 (92.38) - 056	96/105 (91.43) - 060	96/105 (91.43) - 060
63	279	PD-(D/E)XK nuclease superfamily protein	24/66 (36.36) - 063	263/279 (94.27) - 059	9/21 (42.86) - 169	279/279 (100.00) - 055	248/266 (93.23) - 056	248/266 (93.23) - 062	254/267 (95.13) - 059	256/267 (95.88) - 063	256/267 (95.88) - 063
64	69	Hypothetical protein	9/26 (34.62) - 062	64/69 (92.75) - 060	9/15 (60.00) - 075	68/69 (98.55) - 056	65/69 (94.20) - 057	64/69 (92.75) - 063	64/69 (92.75) - 060	65/69 (94.20) - 064	65/69 (94.20) - 064
65	85	Hypothetical protein	64/82 (78.05) - 064	85/85 (100.00) - 061	56/67 (83.58) - 064	85/85 (100.00) - 057	85/85 (100.00) - 058	85/85 (100.00) - 064	83/85 (97.65) - 061	85/85 (100.00) - 065	85/85 (100.00) - 065
66	84	Hypothetical protein	50/84 (59.52) - 065	84/84 (100.00) - 062	51/84 (60.71) - 065	84/84 (100.00) - 058	84/84 (100.00) - 059	84/84 (100.00) - 065	84/84 (100.00) - 062	84/84 (100.00) - 066	84/84 (100.00) - 066
67	175	Spore protease	13/57 (22.81) - 089	175/175 (100.00) - 063	13/61 (21.31) - 074	175/175 (100.00) - 059	175/175 (100.00) - 060	175/175 (100.00) - 066	175/175 (100.00) - 063	166/175 (94.86) - 067	166/175 (94.86) - 067
68	221	Serine/threonine-protein phosphatase (regulation of stationary phase)	219/221 (99.10) - 066	204/221 (92.31) - 064	218/221 (98.64) - 068	221/221 (100.00) - 060	221/221 (100.00) - 061	208/208 (100.00) - 067	221/221 (100.00) - 064	29/112 (25.89) - 051	29/112 (25.89) - 051
69	147	Hypothetical protein	10/26 (38.46) - 081	145/147 (98.64) - 065	145/147 (98.64) - 067	147/147 (100.00) - 061	147/147 (100.00) - 062	147/147 (100.00) - 068	12/46 (26.09) - 160	145/147 (98.64) - 068	145/147 (98.64) - 068
70	283	Hypothetical protein	163/286 (56.99) - 069	167/289 (57.79) - 066	167/289 (57.79) - 068	283/283 (100.00) - 062	283/283 (100.00) - 063	283/283 (100.00) - 069	206/285 (72.28) - 065	165/289 (57.09) - 069	165/289 (57.09) - 069
71	90	Hypothetical protein	29/67 (43.28) - 070	29/67 (43.28) - 067	29/67 (43.28) - 069	90/90 (100.00) - 063	90/90 (100.00) - 064	90/90 (100.00) - 070	76/90 (84.44) - 066	53/66 (80.30) - 071	53/66 (80.30) - 071
72	166	Anaerobic ribonucleoside-triphosphate reductase-activating protein	9/33 (27.27) - 058	16/43 (37.21) - 035	166/166 (100.00) - 070	158/164 (96.34) -104	9/33 (27.27) - 048	158/164 (96.34) - 112	12/35 (34.29) - 100	158/164 (96.34) - 112	158/164 (96.34) - 112
73	741	Anaerobic ribonucleoside-triphosphate reductase	15/48 (31.25) - 043	10/27 (37.04) - 039	741/741 (100.00) - 71	728/741 (98.25) - 105	11/30 (36.67) - 156	731/741 (98.65) - 113	9/27 (33.33) - 034	728/741 (98.25) - 113	728/741 (98.25) - 113
74	379	DNA-sulfur modification-associated protein	378/379 (99.74) - 075	379/379 (100.00) - 072	378/379 (99.74) - 072	11/47 (23.40) - 105	11/47 (23.40) - 005	11/47 (23.40) - 005	11/47 (23.40) - 005	11/47 (23.40) - 005	11/47 (23.40) - 005
75	100	Hypothetical protein	100/100 (100.00) - 076	98/98 (100.00) - 073	31/31 (100.00) - 073	8/21 (38.10) - 030	8/21 (38.10) - 031	9/32 (28.12) - 022	15/60 (25.00) - 130	19/67 (28.36) - 026	17/58 (29.31) - 069
76	1110	DNA Polymerase III alpha chain	1110/1110 (100.00) - 077	1108/1110 (99.82) - 074	1092/1110 (98.38) - 074	206/557 (36.98) - 076 / 121/475 (25.47) - 076	206/557 (36.98) - 078 / 121/475 (25.47) - 078	206/557 (36.98) - 084 / 121/475 (25.47) - 084	205/557 (36.80) - 079 / 121/475 (25.47) - 079	206/557 (36.98) - 084 / 121/475 (25.47) - 084	206/557 (36.98) - 084 / 121/475 (25.47) - 084
77	566	ssDNA exonuclease	566/566 (100.00) - 078	561/566 (99.12) - 075	541/566 (95.58) - 075	15/46 (32.61) - 134	27/91 (29.67) - 164	15/46 (32.61) - 138	15/46 (32.61) - 136	27/91 (29.67) - 171	27/91 (29.67) - 166
78	293	DNA primase	293/293 (100.00) - 079	283/283 (100.00) - 076	284/293 (96.93) - 076	133/294 (45.24) - 064	133/294 (45.24) - 065	133/294 (45.24) - 071	133/294 (45.24) - 067	133/294 (45.24) - 073	133/294 (45.24) - 073
79	530	Replicative DNA helicase (DnaB)	530/530 (100.00) - 080	529/530 (99.81) - 077	530/530 (100.00) - 077	175/489 (35.79) - 065	187/521 (35.89) - 066	188/526 (35.74) - 072	175/489 (35.79) - 068	187/521 (35.89) - 074	187/521 (35.89) - 074
80	185	Hypothetical protein	185/185 (100.00) - 081	183/185 (98.92) - 078	184/185 (99.46) - 078	76/175 (43.43) - 066	76/175 (43.43) - 067	76/175 (43.43) - 073	76/175 (43.43) - 069	76/175 (43.43) - 075	76/175 (43.43) - 075
81	191	ERF superfamily protein	191/191 (100.00) - 082	190/191 (99.48) - 079	186/191 (97.38) - 079	71/153 (46.41) - 067	71/153 (46.41) - 068	71/153 (46.41) - 074	71/153 (46.41) - 070	71/153 (46.41) - 076	71/153 (46.41) - 076
82	281	Hypothetical protein	281/281 (100.00) - 083	281/281 (100.00) - 080	280/281 (99.64) - 080	128/304 (42.11) - 068	128/304 (42.11) - 069	128/304 (42.11) - 075	128/304 (42.11) - 071	128/304 (42.11) - 077	128/304 (42.11) - 077
83	56	Hypothetical protein	56/56 (100.00) - 084	55/56 (98.21) - 081	53/56 (94.64) - 081	11/29 (37.93) - 045	4/6 (66.67) - 002	14/33 (42.42) - 033	9/19 (47.37) - 133	12/44 (27.27) - 145	12/44 (27.27) - 140
84	221	Hypothetical protein	221/221 (100.00) - 085	218/221 (98.64) - 082	221/221 (100.00) - 082	193/222 (86.94) - 069	221/221 (100.00) - 070	221/221 (100.00) - 076	193/222 (86.94) - 072	193/222 (86.94) - 078	193/222 (86.94) - 078
85	186	Hypothetical protein	186/186 (100.00) - 086	155/185 (83.78) - 083	185/186 (99.46) - 083	182/186 (97.85) - 070	155/186 (83.33) - 071	155/186 (83.33) - 077	182/186 (97.85) - 073	182/186 (97.85) - 079	182/186 (97.85) - 079
86	141	Hypothetical protein	137/141 (97.16) - 088	108/145 (74.48) - 086	112/146 (76.71) - 085	133/141 (94.33) - 072	132/141 (93.62) - 074	132/141 (93.62) - 080	20/21 (95.24) - 075	140/141 (99.29) - 080	140/141 (99.29) - 080
87	373	PcfJ-like protein	373/373 (100.00) - 089	373/373 (100.00) - 087	350/373 (93.83) - 086	365/373 (97.86) - 073	366/373 (98.12) - 075	366/373 (98.12) - 081	367/373 (98.39) - 076	368/373 (98.66) - 081	368/373 (98.66) - 081
88	102	Hypothetical protein	102/102 (100.00) - 090	99/102 (97.06) - 088	98/102 (96.08) - 087	76/102 (74.51) - 074	76/102 (74.51) - 076	76/102 (74.51) - 082	76/102 (74.51) - 077	76/102 (74.51) - 082	76/102 (74.51) - 082
89	83	MnmG domain protein	83/83 (100.00) - 091	82/83 (98.80) - 089	68/76 (89.47) - 088	44/83 (53.01) - 075	44/83 (53.01) - 077	44/83 (53.01) - 083	44/83 (53.01) - 078	44/83 (53.01) - 083	44/83 (53.01) - 083
90	69	Hypothetical protein	69/69 (100.00) - 092	69/69 (100.00) - 090	60/69 (86.96) - 090	62/69 (89.86) - 078	65/69 (94.20) - 080	65/69 (94.20) - 086	62/69 (89.86) - 081	64/69 (92.75) - 086	64/69 (92.75) - 086
91	200	Methyltransferase subunit (rRNA methylation)	200/200 (100.00) - 093	194/200 (97.00) - 091	183/200 (91.50) - 091	194/200 (97.00) - 079	193/200 (96.50) - 081	193/200 (96.50) - 087	194/200 (97.00) - 082	136/140 (97.14) - 087	136/140 (97.14) - 087
92	108	Hypothetical protein	108/108 (100.00) - 094	10/33 (30.30) - 011	11/30 (36.67) - 119	107/108 (99.07) - 080	10/26 (38.46) - 133	10/26 (38.46) - 136	107/108 (99.07) - 083	10/33 (30.30) - 011	10/33 (30.30) - 011
93	44	Hypothetical protein	44/44 (100.00) - 095	44/44 (100.00) - 093	36/44 (81.82) - 093	26/35 (74.29) - 081	26/35 (74.29) - 083	26/35 (74.29) - 089	26/35 (74.29) - 084	26/35 (74.29) - 089	26/35 (74.29) - 089
94	55	Hypothetical protein	7/14 (50.00) - 058	55/55 (100.00) - 094	53/55 (96.36) - 094	55/55 (100.00) - 082	55/55 (100.00) - 084	55/55 (100.00) - 090	55/55 (100.00) - 085	55/55 (100.00) - 090	55/55 (100.00) - 090
95	94	Hypothetical protein	94/94 (100.00) - 096	94/94 (100.00) - 095	90/94 (95.74) - 095	89/94 (94.68) - 083	89/94 (94.68) - 085	89/94 (94.68) - 091	89/94 (94.68)- 086	89/94 (94.68) - 091	89/94 (94.68) - 091
96	131	Hypothetical protein	131/131 (100.00) - 097	130/131 (99.24) - 096	9/34 (26.47) - 002	9/27 (33.33) - 111	8/21 (38.10) - 007	8/21 (38.10) - 007	8/21 (38.10) - 007	13/52 (25.00) - 019	13/52 (25.00) - 019
97	116	Hypothetical protein	116/116 (100.00) - 098	115/116 (99.14) - 097	69/115 (60.00) - 096	73/115 (63.48) - 084	73/115 (63.48) - 086	73/115 (63.48) - 092	73/115 (63.48) - 087	73/115 (63.48) - 092	73/115 (63.48) - 092
98	60	Hypothetical protein	60/60 (100.00) - 099	11/26 (42.31) - 116	11/26 (42.31) - 119	11/22 (50.00) - 163	6/14 (42.86) - 087	6/14 (42.86) - 093	6/14 (42.86) - 088	6/14 (42.86) - 093	6/14 (42.86) - 093
99	69	Hypothetical protein	69/69 (100.00) - 100	10/27 (37.04) - 002	58/66 (87.88) - 099	17/55 (30.91) - 076	17/55 (30.91) - 078	17/55 (30.91) - 084	17/55 (30.91) - 079	17/55 (30.91) - 084	17/55 (30.91) - 084
100	58	Hypothetical protein	58/58 (100.00) - 101	7/21 (33.33) - 165	47/58 (81.03) - 100	5/13 (38.46) - 076	5/13 (38.46) - 078	5/13 (38.46) - 084	5/13 (38.46) - 079	10/24 (41.67) - 014	10/24 (41.67) - 014
101	76	Hypothetical protein	76/76 (100.00) - 102	5/19 (26.32) - 016	11/30 (36.67) - 031	7/8 (87.50) - 112	9/24 (37.50) - 143	6/13 (46.15) - 060	6/13 (46.15) - 057	6/13 (46.15) - 061	9/24 (37.50) - 144
102	120	Hypothetical protein	120/120 (100.00) - 103	16/42 (38.10) - 028	12/35 (34.29) - 015	16/42 (38.10) - 022	16/42 (38.10) - 021	9/18 (50.00) - 015	13/39 (33.33) - 017	12/35 (34.29) - 015	12/35 (34.29) - 015
103	50	Hypothetical protein	50/50 (100.00) - 104	6/13 (46.15) - 104	6/8 (75.00) - 115	9/23 (39.13) - 025	9/23 (39.13) - 141	9/23 (39.13) - 030	12/33 (36.36) - 027	7/14 (50.00) - 147	7/14 (50.00) - 142
104	59	Hypothetical protein	59/59 (100.00) - 105	11/38 (28.95) - 035	11/24 (45.83) - 147	14/41 (34.15) - 132	14/41 (34.15) - 133	14/41 (34.15) - 136	14/41 (34.15) - 134	14/41 (34.15) - 140	14/41 (34.15) - 135
105	417	tRNA-splicing ligase	417/417 (100.00) - 106	413/417 (99.04) - 104	17/59 (28.81) - 174	412/417 (98.80) - 092	408/417 (97.84) - 094	409/417 (98.08) - 100	409/417 (98.08) - 095	413/417 (99.04) - 100	413/417 (99.04) - 100
106	119	Hypothetical protein	119/119 (100.00) - 107	16/44 (36.36) - 172	15/44 (34.09) - 167	6/11 (54.55) - 010	17/47 (36.17) - 071	17/47 (36.17) - 077	6/11 (54.55) - 010	7/13 (53.85) - 013	7/13 (53.85) - 013
107	155	Hypothetical protein	155/155 (100.00) - 108	21/63 (33.33) - 011	117/155 (75.48) - 107	21/63 (33.33) - 011	21/63 (33.33) - 011	13/41 (31.71) - 032	13/41 (31.71) - 029	21/63 (33.33) - 011	21/63 (33.33) - 011
108	116	Hypothetical protein	116/116 (100.00) - 109	28/109 (25.69) - 101	31/113 (27.43) - 104	28/109 (25.69) - 089	28/109 (25.69) - 091	28/109 (25.69) - 097	28/109 (25.69) - 092	28/109 (25.69) - 097	28/109 (25.69) - 097
109	93	Hypothetical protein	93/93 (100.00) - 110	89/93 (95.70) - 105	8/10 (80.00) - 135	89/93 (95.70) - 093	89/93 (95.70) - 095	89/93 (95.70) - 101	89/93 (95.70) - 096	89/93 (95.70) - 101	89/93 (95.70) - 101
110	148	Hypothetical protein	148/148 (100.00) -111	145/148 (97.97) - 106	18/54 (33.33) - 005	145/148 (97.97) - 094	145/148 (97.97) - 096	145/148 (97.97) - 102	145/148 (97.97) - 097	146/148 (98.65) - 102	146/148 (98.65) - 102
111	51	Hypothetical protein	51/51 (100.00) - 112	51/51 (100.00) - 107	49/51 (96.08) - 110	51/51 (100.00) - 095	51/51 (100.00) - 097	51/51 (100.00) - 103	51/51 (100.00) - 098	46/51 (90.20) - 103	46/51 (90.20) - 103
112	126	Peptidyl-tRNA hydrolase	126/126 (100.00) - 113	83/85 (97.65) - 108	124/126 (98.41) - 111	124/126 (98.41) - 096	124/126 (98.41) - 098	124/126 (98.41) - 104	124/126 (98.41) - 099	12/32 (37.50) - 148	12/32 (37.50) - 143
113	155	Hypothetical protein	155/155 (100.00) - 114	155/155 (100.00) - 109	154/155 (99.35) - 112	154/155 (99.35) - 097	154/155 (99.35) - 099	154/155 (99.35) - 105	154/155 (99.35) - 100	19/86 (22.09) - 034	19/86 (22.09) - 034
114	36	Hypothetical protein	36/36 (100.00) - 115	36/36 (100.00) - 110	36/36 (100.00) - 113	36/36 (100.00) - 098	36/36 (100.00) - 100	36/36 (100.00) - 106	36/36 (100.00) - 101	8/22 (36.36) - 081	8/22 (36.36) - 081
115	114	Hypothetical protein	114/114 (100.00) - 116	114/114 (100.00) - 111	58/58 (100.00) - 114	58/58 (100.00) - 099	58/58 (100.00) - 101	58/58 (100.00) - 107	58/58 (100.00) - 102	10/27 (37.04) - 079	10/27 (37.04) - 079
116	94	Hypothetical protein	94/94 (100.00) - 117	94/94 (100.00) - 112	17/62 (27.42) - 014	21/72 (29.17) - 014	18/56 (32.14) - 016	9/19 (47.37) - 052	15/39 (38.46) - 030	34/46 (73.91) - 108	34/46 (73.91) - 108
117	122	Hypothetical protein	122/122 (100.00) - 118	122/122 (100.00) - 113	11/35 (31.43) - 076	14/40 (35.00) - 028	10/22 (45.45)- 097	10/22 (45.45) - 103	10/22 (45.45) - 098	33/35 (94.29) - 109	33/35 (94.29) - 109
118	178	Hypothetical protein	178/178 (100.00) -119	173/178 (97.19) - 114	102/104 (98.08) - 117	93/104 (89.42) - 102	102/104 (98.08) - 104	102/104 (98.08) - 110	91/104 (87.50) - 105	160/178 (89.89) - 110	160/178 (89.89) - 110
119	131	Hypothetical protein	131/131 (100.00) - 120	130/131 (99.24) - 115	131/131 (100.00) - 118	21/47 (44.68) - 152	18/45 (40.00) - 059	12/34 (35.29) - 033	18/45 (40.00) - 062	12/34 (35.29) - 034	12/34 (35.29) - 034
120	336	Hypothetical protein	336/336 (100.00) - 121	336/336 (100.00) - 116	336/336 (100.00) - 119	14/43 (32.56) - 076	14/43 (32.56) - 078	16/51 (31.37) - 120	10/32 (31.25) - 123	16/51 (31.37) - 125	16/51 (31.37) - 120
121	62	Hypothetical protein	62/62 (100.00) - 122	62/62 (100.00) - 117	58/62 (93.55) - 120	12/34 (35.29) - 015	11/31 (35.48) - 021	13/36 (36.11) - 015	12/34 (35.29) - 015	8/15 (53.33) - 147	8/15 (53.33) - 142
122	195	Hypothetical protein	195/195 (100.00) - 123	195/195 (100.00) - 118	194/195 (99.49) - 121	15/45 (33.33) - 128	16/54 (29.63) - 072	11/32 (34.38) - 169	8/19 (42.11) - 128	11/32 (34.38) - 163	11/32 (34.38) - 158
123	66	Hypothetical protein	66/66 (100.00) - 124	66/66 (100.00) -119	66/66 (100.00) - 122	9/19 (47.37) - 037	9/19 (47.37) - 038	9/19 (47.37) - 042	9/19 (47.37) - 039	9/19 (47.37) - 043	9/19 (47.37) - 043
124	427	DNA ligase	427/427 (100.00) - 125	426/427 (99.77) - 120	418/427 (97.89) - 123	98/132 (74.24) - 107	98/132 (74.24) - 110	98/132 (74.24) - 115	98/132 (74.24) - 111	97/132 (73.48) - 115	97/132 (73.48) - 115
125	61	Hypothetical protein	61/61 (100.00) - 126	13/36 (36.11) - 153	15/23 (65.22) - 126	31/38 (81.58) - 112	13/36 (36.11) - 149	54/61 (88.52) - 116	56/61 (91.80) - 114	31/38 (81.58) - 121	31/38 (81.58) - 116
126	129	Hypothetical protein	129/129 (100.00) - 127	70/129 (54.26) - 125	11/29 (37.93) - 121	72/129 (55.81) - 114	9/22 (40.91) - 021	72/129 (55.81) - 117	14/45 (31.11) - 172	71/129 (55.04) - 123	71/129 (55.04) - 118
127	108	Hypothetical protein	108/108 (100.00) -128	101/108 (93.52) - 128	8/17 (47.06) - 042	9/16 (56.25) - 031	11/20 (55.00) - 032	11/20 (55.00) - 036	101/108 (93.52) - 119	11/20 (55.00) - 037	11/20 (55.00) - 037
128	199	RNA 2'-phosphotransferase	199/199 (100.00) - 129	158/177 (89.27) - 129	77/92 (83.70) - 129	172/180 (95.56) - 118	191/199 (95.98) - 119	172/180 (95.56) - 122	180/196 (91.84) - 120	172/180 (95.56) - 127	172/180 (95.56) - 122
129	38	Hypothetical protein	37/38 (97.37) - 130	36/38 (94.74) - 130	36/38 (94.74) - 131	35/38 (92.11) - 119	36/38 (94.74) - 120	36/38 (94.74) - 123	35/38 (92.11) - 121	36/38 (94.74) - 128	36/38 (94.74) - 123
130	64	Hypothetical protein	64/64 (100.00) - 131	64/64 (100.00) - 131	64/64 (100.00) - 132	64/64 (100.00) - 120	62/64 (96.88) - 121	9/19 (47.37) - 054	64/64 (100.00) - 122	9/19 (47.37) - 055	9/19 (47.37) - 055
131	137	YopX protein	137/137 (100.00) - 132	124/137 (90.51) - 132	123/137 (89.78) - 133	77/92 (83.70) - 121	133/136 (97.79) - 122	13/54 (24.07) - 033	122/137 (89.05) - 123	26/94 (27.66) - 145	26/94 (27.66) - 140
132	77	Hypothetical protein	77/77 (100.00) - 133	76/77 (98.70) - 133	74/77 (96.10) - 134	74/77 (96.10) - 122	64/72 (88.89) -123	70/77 (90.91) - 125	76/77 (98.70) - 124	67/77 (87.01) - 130	67/77 (87.01) - 125
133	46	Hypothetical protein	46/46 (100.00) - 134	45/46 (97.83) - 134	46/46 (100.00) - 135	45/46 (97.83) - 123	46/46 (100.00) - 124	45/46 (97.83) - 126	45/46 (97.83) - 125	45/46 (97.83) - 131	45/46 (97.83) - 126
134	112	Hypothetical protein	112/112 (100.00) - 135	112/112 (100.00) - 135	108/112 (96.43) - 136	8/22 (36.36) - 030	8/19 (42.11) - 108	10/20 (50.00) - 156	16/38 (42.11) - 019	8/22 (36.36) - 036	8/22 (36.36) - 036
135	297	Hypothetical protein	293/297 (98.65) - 136	297/297 (100.00) - 136	297/297 (100.00) - 137	66/206 (32.04) - 140	64/202 (31.68) - 136	66/206 (32.04) - 144	62/202 (30.69) - 142	62/202 (30.69) - 143	62/202 (30.69) - 138
136	319	Phage integrase (tyrosine recombinase)	282/314 (89.81) - 137	318/319 (99.69) - 137	283/311 (91.00) - 138	64/285 (22.46) - 041	67/289 (23.18) - 042	64/285 (22.46) - 046	64/285 (22.46) - 043	66/292 (22.60) - 047	66/292 (22.60) - 047
137	190	Hypothetical protein	181/188 (96.28) - 140	180/188 (95.74) - 139	186/190 (97.89) - 139	187/190 (98.42) - 143	190/190 (100.00) - 137	187/190 (98.42) - 147	180/188 (95.74) - 143	187/190 (98.42) - 144	187/190 (98.42) - 139
138	387	DNA binding subunit of transposase	10/35 (28.57) - 074	23/72 (31.94) - 035	14/51 (27.45) - 015	387/387 (100.00) - 144	387/387 (100.00) - 138	387/387 (100.00) - 148	14/48 (29.17) - 024	29/100 (29.00) - 034	29/100 (29.00) - 034
139	133	Transposase	15/45 (33.33) - 166	13/46 (28.26) - 031	35/84 (41.67) - 116	133/133 (100.00) - 145	133/133 (100.00) - 139	133/133 (100.00) - 149	35/84 (41.67) - 104	18/73 (24.66) - 114	18/73 (24.66) - 114
140	99	Hypothetical protein	14/37 (37.84) - 069	14/37 (37.84) - 066	14/37 (37.84) - 068	99/99 (100.00) - 146	99/99 (100.00) - 140	99/99 (100.00) - 150	14/42 (33.33) - 092	14/37 (37.84) - 069	14/37 (37.84) - 069
141	161	Hypothetical protein	83/158 (52.53) - 143	15/52 (28.85) - 014	12/24 (50.00) - 042	160/161 (99.38) - 147	77/158 (48.73) - 141	160/161 (99.38) - 151	12/24 (50.00) - 033	83/158 (52.53) - 147	83/158 (52.53) - 142
142	110	Hypothetical protein	71/110 (64.55) - 144	7/14 (50.00) - 099	73/83 (87.95) - 141	110/110 (100.00) - 148	100/110 (90.91) - 142	110/110 (100.00) - 152	9/31 (29.03) - 149	69/110 (62.73) - 148	69/110 (62.73) - 143
143	115	HTH type transcriptional regulator	31/107 (28.97) - 050	31/107 (28.97) - 046	110/114 (96.49) - 143	115/115 (100.00) - 149	30/102 (29.41) - 131	115/115 (100.00) - 153	25/56 (44.64) - 130	30/102 (29.41) - 138	30/102 (29.41) - 133
144	126	HTH type transcriptional regulator	13/59 (22.03) - 159	17/51 (33.33) - 149	116/126 (92.06) - 144	126/126 (100.00) - 150	35/103 (33.98) - 131	126/126 (100.00) - 154	34/104 (32.69) - 130	35/103 (33.98) - 138	35/103 (33.98) - 133
145	122	HTH type transcriptional regulator	23/85 (27.06) - 025	18/55 (32.73) - 149	120/122 (98.36) - 145	122/122 (100.00) - 151	29/74 (39.19) - 131	122/122 (100.00) - 155	37/103 (35.92) - 130	29/74 (39.19) - 138	29/74 (39.19) - 133
146	481	Hypothetical protein	20/79 (25.32) - 075	347/481 (72.14) - 141	352/481 (73.18) - 146	481/481 (100.00) - 152	15/49 (30.61) - 123	480/481 (99.79) - 156	15/49 (30.61) - 124	29/103 (28.16) - 143	29/103 (28.16) - 138
147	54	Hypothetical protein	26/52 (50.00) - 145	12/34 (35.29) - 115	6/10 (60.00) - 167	54/54 (100.00) - 153	30/52 (57.69) - 143	54/54 (100.00) - 157	11/32 (34.38) - 079	15/47 (31.91) - 145	15/47 (31.91) - 144
148	150	Hypothetical protein	20/42 (47.62) - 145	26/89 (29.21) - 028	9/18 (50.00) - 071	147/147 (100.00) - 153	19/42 (45.24) - 143	146/147 (99.32) - 157	10/22 (45.45) - 030	20/43 (46.51) - 149	19/42 (45.24) - 144
149	52	Hypothetical protein	23/38 (60.53) - 148	40/49 (81.63) - 150	37/49 (75.51) - 148	52/52 (100.00) - 154	24/39 (61.54) - 146	52/52 (100.00) - 158	22/38 (57.89) - 147	29/42 (69.05) - 152	29/42 (69.05) - 147
150	165	Hypothetical protein	130/158 (82.28) - 149	148/165 (89.70) - 151	158/165 (95.76) - 149	63/64 (98.44) - 155	131/156 (83.97) - 147	158/165 (95.76) - 159	129/160 (80.62) - 150	144/165 (87.27) - 153	144/165 (87.27) - 148
151	194	Hypothetical protein	194/194 (100.00) - 150	193/194 (99.48) - 152	25/77 (32.47) - 056	194/194 (100.00) - 156	189/194 (97.42) - 148	194/194 (100.00) - 160	192/194 (98.97) - 151	194/194 (100.00) - 154	194/194 (100.00) - 149
152	87	Hypothetical protein	12/47 (25.53) - 041	87/87 (100.00) - 153	18/48 (37.50) - 031	87/87 (100.00) - 157	84/87 (96.55) - 149	87/87 (100.00) - 161	81/87 (93.10) - 152	14/26 (53.85) - 084	14/26 (53.85) - 084
153	203	Hypothetical protein	15/44 (34.09) - 012	11/33 (33.33) - 050	15/51 (29.41) - 025	21/72 (29.17) - 007	202/203 (99.51) - 150	22/72 (30.56) - 007	22/72 (30.56) - 007	22/72 (30.56) - 007	22/72 (30.56) - 007
154	78	Hypothetical protein	72/78 (92.31) - 153	72/78 (92.31) - 157	72/78 (92.31) - 157	72/78 (92.31) - 160	74/78 (94.87) - 151	72/78 (92.31) - 164	72/78 (92.31) - 155	72/78 (92.31) - 158	72/78 (92.31) - 153
155	45	Hypothetical protein	45/45 (100.00) - 155	40/45 (88.89) - 159	42/45 (93.33) - 158	12/31 (38.71) - 070	11/31 (35.48) - 071	11/31 (35.48) - 077	12/31 (38.71) - 073	40/45 (88.89) - 160	40/45 (88.89) - 155
156	85	Hypothetical protein	85/85 (100.00) - 156	38/85 (44.71) - 160	38/85 (44.71) - 159	85/85 (100.00) - 162	84/85 (98.82) - 152	38/85 (44.71) - 166	39/85 (45.88) - 156	39/85 (45.88) - 161	39/85 (45.88) - 156
157	62	MazE antitoxin domain protein	62/62 (100.00) - 157	43/62 (69.35) -163	11/16 (68.75) - 038	62/62 (100.00) - 163	7/12 (58.33) - 085	43/62 (69.35) - 168	43/62 (69.35) - 157	43/62 (69.35) - 162	43/62 (69.35) - 157
158	107	Hypothetical protein	107/107 (100.00) - 158	93/107 (86.92) - 165	94/107 (87.85) - 161	107/107 (100.00) - 164	94/107 (87.85) - 156	107/107 (100.00) - 170	60/117 (51.28) - 158	107/107 (100.00) - 164	107/107 (100.00) - 159
159	105	HTH type transcriptional regulator	105/105 (100.00) -159	19/61 (31.15) - 149	72/102 (70.59) - 162	105/105 (100.00) - 165	67/102 (65.69) - 158	67/102 (65.69) - 171	69/102 (67.65) - 159	67/102 (65.69) - 165	67/102 (65.69) - 160
160	122	Hypothetical protein	122/122 (100.00) - 160	122/122 (100.00) - 168	122/122 (100.00) - 163	40/97 (41.24) - 164	68/84 (80.95) - 154	40/97 (41.24) - 170	25/51 (49.02) - 158	40/97 (41.24) - 164	40/97 (41.24) - 159
161	45	Hypothetical protein	44/45 (97.78) - 161	13/47 (27.66) - 018	6/20 (30.00) - 074	8/19 (42.11) - 034	7/14 (50.00) - 115	8/19 (42.11) - 039	8/19 (42.11) - 036	7/14 (50.00) - 119	9/36 (25.00) - 140
162	314	ParM	313/314 (99.68) - 162	314/314 (100.00) - 170	312/314 (99.36) - 164	12/28 (42.86) - 135	40/139 (28.78) - 021	12/28 (42.86) - 139	12/28 (42.86) - 137	16/41 (39.02) - 040	16/41 (39.02) - 040
163	208	HTH type transcriptional regulator	208/208 (100.00) - 163	208/208 (100.00) - 171	204/208 (98.08) - 166	15/60 (25.00) - 041	15/60 (25.00) - 042	15/60 (25.00) - 046	15/60 (25.00) - 043	27/101 (26.73) - 049	27/101 (26.73) - 049
164	79	HTH type transcriptional regulator	77/79 (97.47) - 164	78/79 (98.73) - 172	76/79 (96.20) - 167	17/50 (34.00) - 005	17/50 (34.00) - 005	17/50 (34.00) - 005	17/50 (34.00) - 005	17/50 (34.00) - 005	17/50 (34.00) - 005
165	64	Hypothetical protein	61/64 (95.31) - 165	64/64 (100.00) - 173	61/64 (95.31) - 168	9/30 (30.00) - 075	9/30 (30.00) - 077	9/30 (30.00) - 083	9/30 (30.00) - 078	9/30 (30.00) - 083	9/30 (30.00) - 083
166	396	LuxR-type DNA-binding domain protein	311/395 (78.73) - 166	390/395 (98.73) - 174	322/395 (81.52) - 169	132/335 (39.40) - 171	132/335 (39.40) - 164	132/335 (39.40) - 178	129/335 (38.51) - 168	132/335 (39.40) - 171	132/335 (39.40) - 166
167	101	Bacterial DNA-binding protein	99/101 (98.02) - 167	99/101 (98.02) - 175	101/101 (100.00) - 170	10/31 (32.26) - 028	11/36 (30.56) - 018	11/36 (30.56) - 018	10/31 (32.26) - 030	11/36 (30.56) - 018	11/36 (30.56) - 018
168	223	Hypothetical protein	217/223 (97.31) - 168	8/22 (36.36) - 149	223/223 (100.00) - 171	21/77 (27.27) - 165	19/73 (26.03) - 050	19/73 (26.03) - 056	8/29 (27.59) - 079	19/73 (26.03) - 057	19/73 (26.03) - 057
169	184	GIY-YIG nuclease superfamily protein	178/184 (96.74) - 169	37/67 (55.22) - 176	184/184 (100.00) - 172	8/29 (27.59) - 021	35/144 (24.31) - 010	9/13 (69.23) - 033	16/49 (32.65) - 020	9/13 (69.23) - 034	9/13 (69.23) - 034
170	205	Hypothetical protein	202/205 (98.54) - 170	199/205 (97.07) - 178	205/205 (100.00) - 174	200/205 (97.56) - 173	201/205 (98.05) - 166	200/205 (97.56) - 180	203/205 (99.02) - 170	200/205 (97.56) - 173	200/205 (97.56) - 168
171	62	Hypothetical protein	62/62 (100.00) - 171	49/62 (79.03) - 179	62/62 (100.00) - 175	41/47 (87.23) - 174	61/62 (98.39) - 167	10/31 (32.26) - 042	48/62 (77.42) - 171	49/62 (79.03) - 174	49/62 (79.03) - 169
172	397	Calcineurin-like phosphoesterase	377/397 (94.96) - 172	378/397 (95.21) - 180	397/397 (100.00) - 176	369/396 (93.18) - 175	367/396 (92.68) - 168	369/396 (93.18) - 181	372/396 (93.94) - 172	369/396 (93.18) - 175	369/396 (93.18) - 170
*Number of identical aminoacid residues/Total number of residues (% identity) - ORF number. Hits >50% of identity appear in bold.

## Sheet: phiCD2955
Suplementary Material 3. Identity of several CDS in big phage genomes to those of phiCD2955.
			phiCD2955-like phage genomes					phiCD5763-like phage genomes
ORF	ORF length (a.a)	Putative functional assigment	phiCD211 / phiCDIF1296T	phiCD181	phiF249	phiP24	phiDA00128	phiDA00129	phiDA00212	phiCD5774	phiCD5763
1	299	Terminase small subunit	295/299 (98.66) - 001*	295/299 (98.66) - 001	295/299 (98.66) - 001	295/299 (98.66) - 001	295/299 (98.66) - 001	85/274 (31.02) - 001	85/274 (31.02) - 001	84/274 (30.66) - 001	85/274 (31.02) - 001
2	582	Terminase large subunit	582/582 (100.00) - 002	582/582 (100.00)- 002	582/582 (100.00) - 002	582/582 (100.00) - 002	582/582 (100.00) - 002	266/582 (45.70) - 002	267/582 (45.88) - 002	266/582 (45.70) - 002	266/582 (45.70) - 002
3	492	Portal protein	490/492 (99.59) - 003	490/492 (99.59) - 003	490/492 (99.59) - 003	490/492 (99.59) - 003	490/492 (99.59) - 003	256/479 (53.44) - 003	259/479 (54.07) - 003	258/479 (53.86) - 003	258/479 (53.86) - 003
4	63	Hypothetical protein	62/63 (98.41) - 004	62/63 (98.41) - 004	62/63 (98.41) - 004	62/63 (98.41) - 004	62/63 (98.41) - 004	25/57 (43.86) - 004	25/57 (43.86) - 004	25/57 (43.86) - 004	25/57 (43.86) - 004
5	477	Tail completion protein	475/477 (99.58) . 005	475/477 (99.58) - 005	476/477 (99.79) - 005	476/477 (99.79) - 005	476/477 (99.79) - 005	173/424 (40.80) - 005	172/424 (40.57) - 005	172/424 (40.57) - 005	174/424 (41.04) - 005
6	165	Hypothetical protein	164/165 (99.39) - 006	164/165 (99.39) - 006	164/165 (99.39) - 006	164/165 (99.39) - 006	164/165 (99.39) - 006	67/162 (41.36) - 006	68/162 (41.98) - 006	67/162 (41.36) - 006	67/162 (41.36) - 006
7	336	Major capsid protein	336/336 (100.00) - 007	335/336 (99.70) - 007	336/336 (100.00) - 007	336/336 (100.00) - 007	336/336 (100.00) - 007	171/312 (54.81) - 007	170/306 (55.56) - 007	169/306 (55.23) - 007	171/312 (54.81) - 007
8	210	Hypothetical protein	207/210 (98.57) - 008	209/210 (99.52) - 008	207/210 (98.57) - 008	209/210 (99.52) - 008	209/210 (99.52) - 008	68/181 (37.57) - 008	75/207 (36.23) - 008	69/181 (38.12) - 008	68/181 (37.57) - 008
9	209	Hypothetical protein	207/209 (99.04) - 009	206/209 (98.56) - 009	204/209 (97.61) - 009	207/209 (99.04) - 009	207/209 (99.04) - 009	127/209 (60.77) - 009	127/209 (60.77) - 009	127/210 (60.48) - 009	127/209 (60.77) - 009
10	329	Head-closure protein	312/329 (94.83) - 010	324/329 (98.48) - 010	313/329 (95.14) - 010	316/329 (96.05) - 010	316/329 (96.05) - 010	305/328 (92.99) - 010	312/328 (95.12) - 010	310/328 (94.51) - 010	305/328 (92.99) - 010
11	149	Hypothetical protein	148/149 (99.33) - 011	114/149 (76.51) - 011	113/149 (75.84) - 011	114/149 (76.51) - 011	114/149 (76.51) - 011	140/149 (93.96) - 011	114/149 (76.51) - 011	144/149 (96.64) - 011	142/149 (95.30) - 011
12	266	Hypothetical protein	240/267 (89.89) - 012	250/267 (93.63) - 012	240/267 (89.89) - 012	241/267 (90.26) - 012	241/267 (90.26) - 012	239/267 (89.51) - 012	228/267 (85.39) - 012	237/267 (88.76) - 012	237/267 (88.76) - 012
13	271	Major tail protein	171/270 (63.33) - 013	191/271 (70.48) - 013	192/271 (70.85) - 013	171/270 (63.33) - 013	171/270 (63.33) - 013	171/270 (63.33) - 013	191/271 (70.48) - 013	171/270 (63.33) - 013	171/270 (63.33) - 013
14	267	Phage tail protein	262/267 (98.13) - 014	265/267 (99.25) - 014	257/267 (96.25) - 014	263/267 (98.50) - 014	263/267 (98.50) - 014	250/261 (95.79) - 014	257/261 (98.47) - 014	259/261 (99.23) - 014	259/261 (99.23) - 014
15	149	Hypothetical protein	139/152 (91.45) - 015	146/149 (97.99) - 015	134/149 (89.93) - 016	137/149 (91.95) - 015	137/149 (91.95) - 015	137/149 (91.95) - 015	143/149 (95.97) - 015	140/149 (93.96) - 015	140/149 (93.96) - 015
16	145	Neck (Ne1) protein	104/152 (68.42) - 016	140/145 (96.55) - 016	92/145 (63.45) - 017	105/152 (69.08) - 016	105/152 (69.08) - 016	136/145 (93.79) - 016	136/145 (93.79) - 016	136/145 (93.79) - 016	136/145 (93.79) - 016
17	903	Restriction/modification system DNA methylase subunit	13/32 (40.62) - 007	52/238 (21.85) - 019	52/238 (21.85) - 019	13/32 (40.62) - 007	13/32 (40.62) - 007	18/78 (23.08) - 152	52/238 (21.85) - 025	52/238 (21.85) - 024	52/238 (21.85) - 024
18	149	HTH type transcriptional regulator	121/149 (81.21) - 020	24/64 (37.50) - 165	22/60 (36.67) - 158	147/149 (98.66) - 020	147/149 (98.66) - 020	22/60 (36.67) - 162	19/60 (31.67) - 021	139/149 (93.29) - 025	139/149 (93.29) - 025
19	347	Phage antirepressor protein	258/361 (71.47) - 022	17/69 (24.64) - 010	33/119 (27.73) - 055	343/347 (98.85) - 021	343/347 (98.85) - 021	54/158 (34.18) - 017	63/153 (41.18) - 017	335/347 (96.54) - 026	335/347 (96.54) - 026
20	337	Hypothetical protein	21/60 (35.00) - 160	21/60 (35.00) - 156	9/20 (45.00) - 115	9/20 (45.00) - 119	21/60 (35.00) - 149	10/25 (40.00) - 151	9/20 (45.00) - 122	16/49 (32.65) - 169	16/49 (32.65) - 169
21	436	Phage tail protein	429/436 (98.39) - 024	133/468 (28.42) - 021	133/468 (28.42) - 021	315/510 (61.76) - 024	315/510 (61.76) - 024	429/436 (98.39) - 028	133/468 (28.42) - 027	134/468 (28.63) - 031	134/468 (28.63) - 031
22	57	Phage tail protein	56/56 (100.00) - 024	13/53 (24.53) - 021	16/56 (28.57) - 021	57/57 (100.00) - 025	57/57 (100.00) - 025	57/57 (100.00) - 029	13/53 (24.53) - 027	13/53 (24.53) - 031	13/53 (24.53) - 031
23	119	Phage tail protein	86/92 (93.48) - 025	41/93 (44.09) - 022	41/93 (44.09) - 021	72/72 (100.00) - 025	72/72 (100.00) - 025	72/72 (100.00) - 030	41/93 (44.09) - 028	41/93 (44.09) - 032	41/93 (44.09) - 032
24	2068	Tail tape measure protein	1706/2092 (81.55) - 025	662/679 (97.50) - 022 / 99/382 (25.92) - 022	484/690 (70.14) - 021 / 100/385 (25.97) - 021 / 67/230 (29.13) - 021	1770/2079 (85.14) - 026	1772/2079 (85.23) - 026	1769/2079 (85.09) - 031	662/679 (97.50) - 028 / 99/382 (25.92) - 028	639/680 (93.97) - 032 / 97/378 (25.66) - 032	639/680 (93.97) - 032 / 97/378 (25.66) - 032
25	51	Hypothetical protein	47/51 (92.16) - 028	51/51 (100.00) - 023	35/51 (68.63) - 023	35/51 (68.63) - 027	35/51 (68.63) - 027	47/51 (92.16) - 033	47/51 (92.16) - 029	50/51 (98.04) - 033	50/51 (98.04) - 033
26	571	Phage tail protein	549/571 (96.15) - 029	548/571 (95.97) - 024	557/571 (97.55) - 025	549/571 (96.15) - 029	549/571 (96.15) - 029	549/571 (96.15) - 034	549/571 (96.15) - 030	549/571 (96.15) - 035	549/571 (96.15) - 034
27	640	Petidase (Chaperone of endosialidase)	614/639 (96.09) - 030	614/640 (95.94) - 025	623/641 (97.19) - 026	433/459 (94.34) - 030	434/459 (94.55) - 030	434/459 (94.55) - 035	433/459 (94.34) - 031	625/641 (97.50) - 036	625/641 (97.50) - 035
28	51	Hypothetical protein	51/51 (100.00) - 031	51/51 (100.00) - 026	51/51 (100.00) - 027	37/53 (69.81) - 032	37/53 (69.81) - 032	37/53 (69.81) - 037	37/53 (69.81) - 033	51/51 (100.00) - 037	51/51 (100.00) - 036
29	689	Tail fiber protein	598/692 (86.42) - 032	667/689 (96.81) - 027	670/689 (97.24) - 028	584/692 (84.39) - 033	584/692 (84.39) - 033	623/691 (90.16) - 038	579/692 (83.67) - 034	625/691 (90.45) - 038	625/691 (90.45) - 037
30	1593	Receptor Binding Protein	542/1831 (29.60) - 033	1175/1594 (73.71) - 028	1528/1593 (95.92) - 029	548/1814 (30.21) - 034	548/1814 (30.21) - 034	761/1695 (44.90) - 039	540/1832 (29.48) - 035	766/1692 (45.27) - 039	766/1692 (45.27) - 038
31	107	Hypothetical protein	92/107 (85.98) - 034	102/107 (95.33) - 029	104/107 (97.20) - 030	91/107 (85.05) - 035	91/107 (85.05) - 035	104/107 (97.20) - 040	91/107 (85.05) - 036	100/106 (94.34) - 040	100/106 (94.34) - 039
32	179	Tail fiber protein	179/179 (100.00) - 035	166/179 (92.74) - 030	172/179 (96.09) - 031	165/179 (92.18) - 036	165/179 (92.18) - 036	174/179 (97.21) - 041	54/142 (38.03) - 034	53/142 (37.32) - 038	53/142 (37.32) - 037
33	560	Tail fiber protein (Glycine rich protein)	560/560 (100.00) - 036	554/560 (98.93) - 031	463/573 (80.80) - 032	460/569 (80.84) - 037	460/569 (80.84) - 037	289/477 (60.59) - 042	168/309 (54.37) - 038	327/577 (56.67) - 042	69/129 (53.49) - 041
34	97	Hypothetical protein	97/97 (100.00) - 037	97/97 (100.00) - 032	78/97 (80.41) - 033	73/97 (75.26) - 038	73/97 (75.26) - 038	89/97 (91.75) - 043	85/97 (87.63) . 039	81/97 (83.51) - 043	81/97 (83.51) - 042
35	60	Hypothetical protein	60/60 (100.00) - 038	60/60 (100.00) - 033	57/60 (95.00) - 034	51/59 (86.44) - 039	51/59 (86.44) - 039	59/60 (98.33) - 044	46/57 (80.70) - 040	47/57 (82.46) - 044	47/57 (82.46) - 043
36	633	Hypothetical protein	633/633 (100.00) - 039	633/633 (100.00) - 034	632/633 (99.84) - 035	19/44 (43.18) - 034	19/44 (43.18) - 034	625/633 (98.74) - 045	19/44 (43.18) - 035	12/31 (38.71) - 162	8/24 (33.33) - 170
37	108	Hypothetical protein	108/108 (100.00) - 040	108/108 (100.00) - 035	108/108 (100.00) - 036	23/98 (23.47) - 030	23/98 (23.47) - 030	104/108 (96.30) - 046	23/98 (23.47) - 031	7/22 (31.82) - 027	8/21 (38.10) - 172
38	56	Hypothetical protein	55/56 (98.21) - 041	56/56 (100.00) - 036	56/56 (100.00) - 037	13/43 (30.23) - 042	13/43 (30.23) - 042	56/56 (100.00) - 047	9/26 (34.62) - 064	9/26 (34.62) - 066	9/26 (34.62) - 068
39	271	N-acetylmuramoyl-L-alanine amidase	271/271 (100.00) - 042	271/271 (100.00) - 037	269/271 (99.26) - 038	262/271 (96.68) - 043	262/271 (96.68) - 043	269/271 (99.26) - 048	261/271 (96.31) - 041	260/271 (95.94) - 045	260/271 (95.94) - 044
40	205	Endolysin	205/205 (100.00) - 043	200/205 (97.56) - 038	201/205 (98.05) - 039	204/205 (99.51) - 044	204/205 (99.51) - 044	200/205 (97.56) - 049	199/204 (97.55) - 042	204/205 (99.51) - 046	204/205 (99.51) - 045
41	83	Holin	83/83 (100.00) - 044	82/83 (98.80) - 039	83/83 (100.00) - 040	83/83 (100.00) - 045	83/83 (100.00) - 045	83/83 (100.00) - 050	83/83 (100.00) - 043	83/83 (100.00) - 047	83/83 (100.00) - 046
42	103	Hypothetical protein	103/103 (100.00) - 045	103/103 (100.00) - 040	103/103 (100.00) - 041	98/103 (95.15) - 046	98/103 (95.15) - 046	103/103 (100.00) - 051	103/103 (100.00) - 044	98/103 (95.15) - 048	98/103 (95.15) - 047
43	312	Phage integrase (tyrosine recombinase)	312/312 (100.00) - 046	312/312 (100.00) - 041	311/312 (99.68) - 042	134/305 (43.93) - 047	134/305 (43.93) - 047	311/312 (99.68) - 052	311/312 (99.68) - 045	134/305 (43.93) - 049	134/305 (43.93) - 048
44	117	HTH type transcriptional regulator	117/117 (100.00) - 047	114/114 (100.00) - 042	114/114 (100.00) - 043	14/54 (25.93) - 138	28/104 (26.92) - 131	113/114 (99.12) - 053	111/114 (97.37) - 046	116/117 (99.15) - 050	116/117 (99.15) - 049
45	106	Beta-lactamase repressor	106/106 (100.00) - 048	106/106 (100.00) - 043	91/103 (88.35) - 044	38/99 (38.38) - 051	38/99 (38.38) - 051	105/106 (99.06) - 054	99/105 (94.29) - 047	106/106 (100.00) - 051	106/106 (100.00) - 050
46	420	N-acetylmuramoyl-L-alanine amidase	301/301 (100.00) - 049	23/75 (30.67) - 037	23/75 (30.67) - 038	414/420 (98.57) - 050	414/420 (98.57) - 050	417/420 (99.29) - 055	148/307 (48.21) - 052	417/420 (99.29) - 052	417/420 (99.29) - 051
47	125	Beta-lactamase repressor	125/125 (100.00) - 051	38/99 (38.38) - 043	125/125 (100.00) - 045	125/125 (100.00) - 051	125/125 (100.00) - 051	125/125 (100.00) - 056	125/125 (100.00) - 049	38/99 (38.38) - 051	38/99 (38.38) - 050
48	370	Phage integrase (tyrosine recombinase)	370/370 (100.00) - 052	366/370 (98.92) - 046	364/370 (98.38) - 046	369/370 (99.73) - 053	369/370 (99.73) - 053	370/370 (100.00) - 057	364/370 (98.38) - 050	365/370 (98.65) - 056	365/370 (98.65) - 055
49	249	DNA topoisomerase	14/38 (36.84) - 049	148/149 (99.33) - 048 / 98/98 (100.00) - 047	18/59 (30.51) - 164	14/38 (36.84) - 050	14/38 (36.84) - 050	245/249 (98.39) - 058	237/249 (95.18) - 051	14/38 (36.84) - 052	248/249 (99.60) - 056
50	471	N-acetylmuramoyl-L-alanine amidase	147/302 (48.68) - 049	14/47 (29.79) - 171	14/47 (29.79) - 164	150/307 (48.86) - 050	150/307 (48.86) - 050	150/307 (48.86) - 055	465/471 (98.73) - 052	151/307 (49.19) - 052	151/307 (49.19) - 051
51	57	Hypothetical protein	47/57 (82.46) - 055	55/57 (96.49) - 049	47/57 (82.46) - 049	47/57 (82.46) - 056	47/57 (82.46) - 056	53/57 (92.98) - 059	55/57 (96.49) - 053	13/37 (35.14) - 055	55/57 (96.49) - 057
52	46	Hypothetical protein	18/40 (45.00) - 055	46/46 (100.00) - 050	18/40 (45.00) - 049	18/40 (45.00) - 056	18/40 (45.00) - 056	43/46 (93.48) - 060	43/46 (93.48) - 054	11/33 (33.33) - 141	46/46 (100.00) - 058
53	167	Deoxyuridine 5'-triphosphate nucleotidohydrolase	145/181 (80.11) - 056	167/167 (100.00) - 051	145/181 (80.11) - 050	145/181 (80.11) - 057	145/181 (80.11) - 057	145/167 (86.83) - 061	141/181 (77.90) - 055	129/170 (75.88) - 059	167/167 (100.00) - 059
54	164	Holliday junction resolvase	161/164 (98.17) - 057	153/164 (93.29) - 052	161/164 (98.17) - 051	161/164 (98.17) - 058	161/164 (98.17) - 058	149/164 (90.85) - 062	160/164 (97.56) - 056	159/164 (96.95) - 060	153/164 (93.29) - 060
55	190	Guanylate kinase	188/190 (98.95) - 058	159/189 (84.13) - 053	188/190 (98.95) - 052	188/190 (98.95) - 059	188/190 (98.95) - 059	179/190 (94.21) - 063	188/190 (98.95) - 057	189/190 (99.47) - 061	159/189 (84.13) - 061
56	127	Hypothetical protein	122/127 (96.06) - 059	97/105 (92.38) - 054	122/127 (96.06) - 053	123/127 (96.85) - 060	123/127 (96.85) - 060	19/77 (24.68) - 138	122/127 (96.06) - 058	98/113 (86.73) - 062	97/105 (92.38) - 062
57	276	N6 adenine-specific DNA methyltransferase	267/276 (96.74) - 060	10/26 (38.46) - 019	267/276 (96.74) - 054	267/276 (96.74) - 061	267/276 (96.74) - 061	11/33 (33.33) - 176	10/26 (38.46) - 025	21/74 (28.38) - 055	11/33 (33.33) - 172
58	269	DNA methyltransferase	41/159 (25.79) - 033	25/66 (37.88) - 055	22/82 (26.83) - 055	269/269 (100.00) - 062	269/269 (100.00) - 062	9/30 (30.00) - 074	24/64 (37.50) - 059	268/269 (99.63) - 063	25/66 (37.88) - 063
59	268	PD-(D/E)XK nuclease superfamily protein	245/266 (92.11) - 062	254/267 (95.13) - 055	245/266 (92.11) - 056	264/268 (98.51) - 063	264/268 (98.51) - 063	10/39 (25.64) - 071	246/267 (92.13) - 059	9/10 (90.00) - 064	254/267 (95.13) - 063
60	76	Hypothetical protein	75/76 (98.68) - 063	71/76 (93.42) - 056	68/69 (98.55) - 057	68/69 (98.55) - 064	68/69 (98.55) - 064	9/25 (36.00) - 008	75/76 (98.68) - 060	9/25 (36.00) - 008	64/69 (92.75) - 064
61	85	Hypothetical protein	83/85 (97.65) - 064	83/85 (97.65) - 057	83/85 (97.65) - 058	83/85 (97.65) - 065	83/85 (97.65) - 065	55/67 (82.09) - 064	83/85 (97.65) - 061	63/82 (76.83) - 064	83/85 (97.65) - 065
62	84	Hypothetical protein	84/84 (100.00) - 065	84/84 (100.00) - 058	84/84 (100.00) - 059	84/84 (100.00) - 066	84/84 (100.00) - 066	51/84 (60.71) - 065	84/84 (100.00) - 062	50/84 (59.52) - 065	84/84 (100.00) - 066
63	175	Spore protease	175/175 (100.00) - 066	175/175 (100.00) - 059	84/84 (100.00) - 060	166/175 (94.86) - 067	166/175 (94.86) - 067	13/61 (21.31) - 074	175/175 (100.00) - 063	13/57 (22.81) - 089	175/175 (100.00) - 067
64	221	Serine/threonine-protein phosphatase (regulation of stationary phase)	208/208 (100.00) - 067	221/221 (100.00) - 060	221/221 (100.00) - 061	29/112 (25.89) - 051	29/112 (25.89) - 051	218/221 (98.64) - 066	204/221 (92.31) - 064	219/221 (99.10) - 066	221/221 (100.00) - 068
65	282	Hypothetical protein	203/283 (71.73) - 069	203/283 (71.73) - 062	203/283 (71.73) - 063	168/281 (59.79) - 069	168/281 (59.79) - 069	168/286 (58.74) - 068	168/286 (58.74) - 066	164/283 (57.95) - 069	203/283 (71.73) - 070
66	90	Hypothetical protein	76/90 (84.44) - 070	76/90 (84.44) - 063	76/90 (84.44) - 064	59/66 (89.39) - 071	59/66 (89.39) - 071	27/66 (40.91) - 069	27/66 (40.91) - 067	27/66 (40.91) - 070	76/90 (84.44) - 071
67	356	DNA primase	353/353 (100.00) - 071	353/353 (100.00) - 064	353/353 (100.00) - 065	59/66 (89.39) - 073	353/353 (100.00) - 073	159/350 (45.43) - 076	129/283 (45.58) - 076	133/294 (45.24) - 079	133/294 (45.24) - 078
68	471	Replicative DNA helicase (DnaB)	471/471 (100.00) - 072	471/471 (100.00) - 065	471/471 (100.00) - 066	471/471 (100.00) - 074	471/471 (100.00) - 074	175/489 (35.79) - 077	175/489 (35.79) - 077	175/489 (35.79) - 080	175/489 (35.79) - 079
69	183	Hypothetical protein	183/183 (100.00) - 073	183/183 (100.00) - 066	183/183 (100.00) - 067	183/183 (100.00) - 075	183/183 (100.00) - 075	77/175 (44.00) - 078	82/177 (46.33) - 078	76/175 (43.43) - 081	76/175 (43.43) - 080
70	185	ERF superfamily protein	185/185 (100.00) - 074	185/185 (100.00) - 067	185/185 (100.00) - 068	185/185 (100.00) - 076	185/185 (100.00) - 076	72/166 (43.37) - 079	71/153 (46.41) - 079	71/153 (46.41) - 082	71/153 (46.41) - 081
71	297	Hypothetical protein	294/297 (98.99) - 075	297/297 (100.00) - 068	294/297 (98.99) - 069	295/297 (99.33) - 077	295/297 (99.33) - 077	129/304 (42.43) - 080	128/304 (42.11) - 080	128/304 (42.11) - 083	128/304 (42.11) - 082
72	222	Hypothetical protein	193/222 (86.94) - 076	222/222 (100.00) - 069	193/222 (86.94) - 070	222/222 (100.00) - 078	222/222 (100.00) - 078	193/222 (86.94) - 082	194/222 (87.39) - 082	193/222 (86.94) - 085	193/222 (86.94) - 084
73	186	Hypothetical protein	152/186 (81.72) - 077	184/186 (98.92) - 070	152/186 (81.72) - 071	184/186 (98.92) - 079	184/186 (98.92) - 079	181/186 (97.31) - 083	152/185 (82.16) - 083	182/186 (97.85) - 086	182/186 (97.85) - 085
74	51	Hypothetical protein	40/51 (78.43) - 079	40/51 (78.43) - 071	40/51 (78.43) - 073	14/45 (31.11) - 038	14/45 (31.11) - 038	49/51 (96.08) - 084	40/51 (78.43) - 085	40/51 (78.43) - 087	9/20 (45.00) - 166
75	41	Hypothetical protein	19/21 (90.48) - 080	20/21 (95.24) - 072	19/21 (90.48) - 074	20/21 (95.24) - 080	20/21 (95.24) - 080	20/21 (95.24) - 085	20/21 (95.24) - 086	20/21 (95.24) - 088	20/21 (95.24) - 086
76	373	PcfJ-like protein	370/373 (99.20) - 081	369/373 (98.93) - 073	370/373 (99.20) - 075	372/373 (99.73) - 081	372/373 (99.73) - 081	348/373 (93.30) - 086	367/373 (98.39) - 087	367/373 (98.39) - 088	367/373 (98.39) - 087
77	106	Hypothetical protein	106/106 (100.00) - 082	106/106 (100.00) - 074	106/106 (100.00) - 076	106/106 (100.00) - 082	106/106 (100.00) - 082	76/102 (74.51) - 087	78/102 (76.47) - 088	76/102 (74.51) - 090	76/102 (74.51) - 088
78	83	MnmG domain protein	83/83 (100.00) - 083	83/83 (100.00) - 075	83/83 (100.00) - 077	83/83 (100.00) - 083	83/83 (100.00) - 083	42/76 (55.26) - 088	44/83 (53.01) - 089	44/83 (53.01) - 091	44/83 (53.01) - 089
79	1023	DNA Polymerase III alpha chain	1022/1023 (99.90) - 084	1022/1023 (99.90) - 076	1022/1023 (99.90) - 078	1022/1023 (99.90) - 084	1022/1023 (99.90) - 084	207/557 (37.16) - 074 / 124/475 (26.11) - 074	206/557 (36.98) - 074 / 121/475 (25.47) - 074	206/557 (36.98) - 077 / 121/475 (25.47) - 077	206/557 (36.98) - 076 / 121/475 (25.47) - 076
80	81	Hypothetical protein	81/81 (100.00) - 085	60/60 (100.00) - 077	81/81 (100.00) - 079	80/81 (98.77) - 085	80/81 (98.77) - 085	13/33 (39.39) - 095	12/28 (42.86) - 095	12/28 (42.86) - 096	12/28 (42.86) - 095
81	69	Hypothetical protein	66/69 (95.65) - 086	69/69 (100.00) - 078	66/69 (95.65) - 080	64/69 (92.75) - 086	64/69 (92.75) - 086	63/69 (91.30) - 090	62/69 (89.86) - 090	62/69 (89.86) - 092	62/69 (89.86) - 090
82	200	Methyltransferase subunit (rRNA methylation)	195/200 (97.50) - 087	200/200 (100.00) - 079	195/200 (97.50) - 081	138/140 (98.57) - 087	138/140 (98.57) - 087	184/200 (92.00) - 091	198/200 (99.00) - 091	194/200 (97.00) - 093	194/200 (97.00) - 091
83	108	Hypothetical protein	13/42 (30.95) - 002	108/108 (100.00) - 080	13/42 (30.95) - 002	13/42 (30.95) - 002	13/42 (30.95) - 002	11/37 (29.73) - 138	10/30 (33.33) - 011	107/108 (99.07) - 094	107/108 (99.07) - 092
84	44	Hypothetical protein	44/44 (100.00) - 089	44/44 (100.00) - 081	44/44 (100.00) - 083	44/44 (100.00) - 089	44/44 (100.00) - 089	33/44 (75.00) - 093	26/35 (74.29) - 093	26/35 (74.29) - 095	26/35 (74.29) - 093
85	55	Hypothetical protein	55/55 (100.00) - 090	55/55 (100.00) - 082	55/55 (100.00) - 084	55/55 (100.00) - 090	55/55 (100.00) - 090	53/55 (96.36) - 094	55/55 (100.00) - 094	7/14 (50.00) - 058	55/55 (100.00) - 094
86	94	Hypothetical protein	94/94 (100.00) - 091	94/94 (100.00) - 083	94/94 (100.00) - 085	94/94 (100.00) - 091	94/94 (100.00) - 091	90/94 (95.74) - 095	89/94 (94.68) - 095	89/94 (94.68) - 096	89/94 (94.68) - 095
87	117	Hypothetical protein	117/117 (100.00) - 092	117/117 (100.00) - 084	117/117 (100.00) - 086	117/117 (100.00) - 092	117/117 (100.00) - 092	108/117 (92.31) - 096	73/115 (63.48) - 097	73/115 (63.48) - 098	73/115 (63.48) - 097
88	101	Hypothetical protein	100/101 (99.01) - 093	101/101 (100.00) - 085	100/101 (99.01) - 087	101/101 (100.00) - 093	101/101 (100.00) - 093	11/25 (44.00) - 011	101/101 (100.00) - 098	7/14 (50.00) - 139	10/20 (50.00) - 054
89	47	Hypothetical protein	47/47 (100.00) - 094	47/47 (100.00) - 086	47/47 (100.00) - 088	47/47 (100.00) - 094	47/47 (100.00) - 094	42/47 (89.36) - 101	47/47 (100.00) - 099	9/23 (39.13) - 074	7/14 (50.00) - 142
90	45	Hypothetical protein	44/45 (97.78) - 095	44/45 (97.78) - 087	44/45 (97.78) - 089	44/45 (97.78) - 095	44/45 (97.78) - 095	13/39 (33.33) - 065	35/36 (97.22) - 100	10/41 (24.39) - 082	10/41 (24.39) - 081
91	57	Hypothetical protein	57/57 (100.00) - 096	57/57 (100.00) - 088	57/57 (100.00) - 090	57/57 (100.00) - 096	57/57 (100.00) - 096	9/29 (31.03) - 006	54/54 (100.00) - 100	9/29 (31.03) - 006	9/29 (31.03) - 006
92	136	Hypothetical protein	136/136 (100.00) - 097	136/136 (100.00) - 089	136/136 (100.00) - 091	136/136 (100.00) - 097	136/136 (100.00) - 097	119/136 (87.50) - 104	136/136 (100.00) - 101	28/109 (25.69) - 109	28/109 (25.69) - 108
93	77	Hypothetical protein	77/77 (100.00) - 098	77/77 (100.00) - 090	136/136 (100.00) - 092	77/77 (100.00) - 098	77/77 (100.00) - 098	6/15 (40.00) - 031	77/77 (100.00) - 102	11/33 (33.33) - 058	6/15 (40.00) - 032
94	133	Hypothetical protein	77/77 (100.00) - 099	133/133 (100.00) - 091	133/133 (100.00) - 093	133/133 (100.00) - 099	133/133 (100.00) - 099	15/46 (32.61) - 017	133/133 (100.00) - 103	15/50 (30.00) - 018	15/50 (30.00) - 018
95	417	tRNA-splicing ligase	417/417 (100.00) - 100	414/417 (99.28) - 092	408/417 (97.84) - 094	413/417 (99.04) - 100	413/417 (99.04) - 100	23/87 (26.44) - 174	413/417 (99.04) - 104	409/417 (98.08) - 106	409/417 (98.08) - 105
96	93	Hypothetical protein	93/93 (100.00) - 101	91/93 (97.85) - 093	93/93 (100.00) - 095	91/93 (97.85) - 101	91/93 (97.85) - 101	8/10 (80.00) - 135	93/93 (100.00) - 105	89/93 (95.70) - 110	89/93 (95.70) - 109
97	148	Hypothetical protein	148/148 (100.00) - 102	148/148 (100.00) - 094	148/148 (100.00) - 096	143/148 (96.62) - 102	143/148 (96.62) - 102	18/54 (33.33) - 005	148/148 (100.00) - 106	145/148 (97.97) - 111	145/148 (97.97) - 110
98	51	Hypothetical protein	51/51 (100.00) - 103	51/51 (100.00) - 095	51/51 (100.00) - 097	46/51 (90.20) - 103	46/51 (90.20) - 103	49/51 (96.08) - 110	51/51 (100.00) - 107	51/51 (100.00) - 112	51/51 (100.00) - 111
99	126	Peptidyl-tRNA hydrolase	126/126 (100.00) - 104	126/126 (100.00) - 096	126/126 (100.00) - 098	10/33 (30.30) - 171	10/33 (30.30) - 166	126/126 (100.00) - 111	85/85 (100.00) - 108	124/126 (98.41) - 113	124/126 (98.41) - 112
100	155	Hypothetical protein	155/155 (100.00) - 105	155/155 (100.00) - 097	155/155 (100.00) - 099	19/86 (22.09) - 034	19/86 (22.09) - 034	155/155 (100.00) - 112	154/155 (99.35) - 109	154/155 (99.35) - 114	154/155 (99.35) - 113
101	36	Hypothetical protein	36/36 (100.00) - 106	36/36 (100.00) - 098	36/36 (100.00) - 100	8/22 (36.36) - 081	8/22 (36.36) - 081	36/36 (100.00) - 113	36/36 (100.00) - 110	36/36 (100.00) - 115	36/36 (100.00) - 114
102	58	Hypothetical protein	58/58 (100.00) - 107	58/58 (100.00) - 099	58/58 (100.00) - 101	10/33 (30.30) - 051	10/33 (30.30) - 051	58/58 (100.00) - 114	58/58 (100.00) - 111	58/58 (100.00) - 116	58/58 (100.00) - 115
103	479	Transposase	479/479 (100.00) - 108	479/479 (100.00) - 100	479/479 (100.00) - 102	16/44 (36.36) - 146	16/44 (36.36) - 141	478/479 (99.79) - 115	No Hit	No Hit	No Hit
104	84	Transposase	84/84 (100.00) - 109	84/84 (100.00) - 101	84/84 (100.00) - 103	8/24 (33.33) - 106	8/24 (33.33) - 106	84/84 (100.00) - 116	8/29 (27.59) - 050	22/92 (23.91) - 039	35/84 (41.67) - 139
105	105	Hypothetical protein	91/105 (86.67) - 110	96/105 (91.43) - 102	91/105 (86.67) - 104	100/104 (96.15) - 110	100/104 (96.15) - 110	91/105 (86.67) - 117	93/104 (89.42) - 114	91/104 (87.50) - 119	91/104 (87.50) - 118
106	135	Hypothetical protein	134/135 (99.26) - 111	134/135 (99.26) - 103	135/135 (100.00) - 105	134/135 (99.26) - 111	134/135 (99.26) - 111	12/31 (38.71) - 052	14/32 (43.75) - 089	14/32 (43.75) - 091	14/32 (43.75) - 089
107	43	Hypothetical protein	6/14 (42.86) - 166	9/18 (50.00) - 014	43/43 (100.00) - 106	9/18 (50.00) - 014	9/18 (50.00) - 014	6/14 (42.86) - 159	25/42 (59.52) - 069	25/42 (59.52) - 072	9/18 (50.00) - 014
108	120	Hypothetical protein	8/27 (29.63) - 136	11/32 (34.38) - 132	116/120 (96.67) - 107	8/27 (29.63) - 140	8/27 (29.63) - 135	7/15 (46.67) - 169	85/124 (68.55) - 070	85/124 (68.55) - 073	6/15 (40.00) - 166
109	726	Ribonucleotide-diphosphate reductase	17/65 (26.15) - 071	17/65 (26.15) - 064	690/726 (95.04) - 108	17/65 (26.15) - 073	17/65 (26.15) - 073	18/71 (25.35) - 065	714/726 (98.35) - 071	714/726 (98.35) - 074	11/33 (33.33) - 007
110	167	Hypothetical protein	166/167 (99.40) - 114	165/170 (97.06) - 106	165/167 (98.80) - 109	165/167 (98.80) - 114	165/167 (98.80) - 114	16/49 (32.65) - 124	10/21 (47.62) - 121	9/22 (40.91) - 140	18/73 (24.66) - 139
111	133	DNA ligase	132/133 (99.25) - 115	133/133 (100.00) - 107	133/133 (100.00) - 110	132/133 (99.25) - 115	132/133 (99.25) - 115	101/132 (76.52) - 123	98/132 (74.24) - 120	98/132 (74.24) - 125	98/132 (74.24) - 124
112	116	Hypothetical protein	16/49 (32.65) - 114	116/116 (100.00) - 108	78/87 (89.66) - 111	116/116 (100.00) - 116	16/49 (32.65) - 114	116/116 (100.00) - 124	87/87 (100.00) - 121	12/42 (28.57) - 169	8/27 (29.63) - 096
113	330	Hypothetical protein	25/65 (38.46) - 069	227/290 (78.28) - 111	260/315 (82.54) - 117	320/330 (96.97) - 120	32/78 (41.03) - 069	32/78 (41.03) - 068	320/330 (96.97) - 123	32/78 (41.03) - 069	25/65 (38.46) - 070
114	61	Hypothetical protein	59/61 (96.72) - 116	35/38 (92.11) - 112	13/36 (36.11) - 149	35/38 (92.11) - 121	35/38 (92.11) - 116	15/20 (75.00) - 126	11/34 (32.35) - 153	56/61 (91.80) - 126	56/61 (91.80) - 125
115	106	Hypothetical protein	96/106 (90.57) - 117	95/106 (89.62) - 113	17/62 (27.42) - 029	95/106 (89.62) - 122	95/106 (89.62) - 117	101/106 (95.28) - 127	95/106 (89.62) - 124	9/22 (40.91) - 030	9/22 (40.91) - 030
116	38	Hypothetical protein	6/8 (75.00) - 001	6/8 (75.00) - 001	6/8 (75.00) - 001	6/8 (75.00) - 001	6/8 (75.00) - 001	8/22 (36.36) - 163	6/12 (50.00) - 051	8/22 (36.36) - 160	8/22 (36.36) - 160
117	133	Hypothetical protein	128/134 (95.52) - 119	129/134 (96.27) - 115	15/48 (31.25) - 021	128/134 (95.52) - 124	128/134 (95.52) - 119	7/19 (36.84) - 155	118/134 (88.06) - 126	15/48 (31.25) - 031	15/48 (31.25) - 031
118	258	Hypothetical protein	254/258 (98.45) - 120	253/258 (98.06) - 116	11/22 (50.00) - 147	254/258 (98.45) - 125	254/258 (98.45) - 120	16/66 (24.24) - 042	250/258 (96.90) - 127	10/30 (33.33) - 042	11/22 (50.00) - 150
119	108	Hypothetical protein	25/100 (25.00) - 029	25/100 (25.00) - 024	8/16 (50.00) - 032	25/100 (25.00) - 029	25/100 (25.00) - 029	25/100 (25.00) - 034	108/108 (100.00) - 128	101/108 (93.52) - 128	101/108 (93.52) - 127
120	203	RNA 2'-phosphotransferase	164/177 (92.66) - 122	164/177 (92.66) - 118	185/196 (94.39) - 119	164/177 (92.66) - 127	164/177 (92.66) - 122	77/90 (85.56) - 129	173/184 (94.02) - 129	180/196 (91.84) - 129	180/196 (91.84) - 128
121	38	Hypothetical protein	37/38 (97.37) - 123	36/38 (94.74) - 119	37/38 (97.37) - 120	37/38 (97.37) - 128	37/38 (97.37) - 123	37/38 (97.37) - 131	37/38 (97.37) - 130	36/38 (94.74) - 130	35/38 (92.11) - 129
122	64	Hypothetical protein	9/19 (47.37) - 054	64/64 (100.00) - 120	62/64 (96.88) - 121	9/19 (47.37) - 055	9/19 (47.37) - 055	64/64 (100.00) - 132	64/64 (100.00) - 131	64/64 (100.00) - 131	64/64 (100.00) - 130
123	137	YopX protein	9/19 (47.37) - 025	89/92 (96.74) - 121	122/136 (89.71) - 122	9/19 (47.37) . 026	9/19 (47.37) - 026	135/137 (98.54) - 133	135/137 (98.54) - 132	122/137 (89.05) - 132	122/137 (89.05) - 131
124	77	Hypothetical protein	69/77 (89.61) - 125	73/77 (94.81) - 122	65/72 (90.28) - 123	66/77 (85.71) - 130	66/77 (85.71) - 125	73/77 (94.81) - 134	77/77 (100.00) - 133	76/77 (98.70) - 133	76/77 (98.70) - 132
125	46	Hypothetical protein	44/46 (95.65) - 126	46/46 (100.00) - 123	45/46 (97.83) - 124	46/46 (100.00) - 131	46/46 (100.00) - 126	45/46 (97.83) - 135	44/46 (95.65) - 134	45/46 (97.83) - 134	45/46 (97.83) - 133
126	183	Hypothetical protein	177/179 (98.88) - 127	183/183 (100.00) - 124	177/179 (98.88) - 125	178/179 (99.44) - 132	178/179 (99.44) - 127	14/46 (30.43) - 026	40/113 (35.40) - 028	40/113 (35.40) - 032	40/113 (35.40) - 032
127	74	Hypothetical protein	74/74 (100.00) - 128	74/74 (100.00) - 125	74/74 (100.00) - 126	73/74 (98.65) - 133	73/74 (98.65) - 128	12/34 (35.29) - 125	8/16 (50.00) - 103	7/9 (77.78) - 093	7/9 (77.78) - 091
128	268	Phage antirepressor protein	236/268 (88.06) - 129	229/268 (85.45) - 126	236/268 (88.06) - 127	229/268 (85.45) - 134	229/268 (85.45) - 129	13/30 (43.33) - 169	56/190 (29.47) - 018	27/91 (29.67) - 017	27/91 (29.67) - 017
129	56	Hypothetical protein	11/33 (33.33) - 156	11/33 (33.33) - 152	10/26 (38.46) - 042	10/31 (32.26) - 110	10/31 (32.26) - 110	9/33 (27.27) - 146	9/33 (27.27) - 141	7/23 (30.43) - 042	11/33 (33.33) - 146
130	117	HTH type transcriptional regulator	47/107 (43.93) - 133	47/107 (43.93) - 130	47/107 (43.93) - 131	47/107 (43.93) - 138	47/107 (43.93) - 133	35/100 (35.00) - 144	17/45 (37.78) - 046	27/57 (47.37) - 025	34/104 (32.69) - 144
131	237	DNA-binding response regulator	16/44 (36.36) - 039	16/44 (36.36) - 034	16/44 (36.36) - 035	13/33 (39.39) - 026	13/33 (39.39) - 026	99/231 (42.86) - 019	98/231 (42.42) - 019	97/231 (41.99) - 020	97/231 (41.99) - 020
132	118	Hypothetical protein	9/20 (45.00) - 010	10/27 (37.04) - 109	10/27 (37.04) - 114	10/27 (37.04) - 118	11/37 (29.73) - 062	22/79 (27.85) - 026	9/28 (32.14) - 169	11/37 (29.73) . 063	14/50 (28.00) - 028
133	586	Hypothetical protein	65/268 (24.25) - 033	103/377 (27.32) - 028	65/250 (26.00) - 029	65/268 (24.25) - 034	65/268 (24.25) - 034	65/233 (27.90) - 039	63/272 (23.16) - 035	36/124 (29.03) - 039	36/124 (29.03) - 038
134	392	Hypothetical protein	388/392 (98.98) - 136	385/392 (98.21) - 132	386/392 (98.47) - 133	386/392 (98.47) - 140	386/392 (98.47) - 135	19/79 (24.05) - 139	18/47 (38.30) - 180	14/41 (34.15) - 105	19/79 (24.05) - 137
135	58	Hypothetical protein	58/58 (100.00) - 137	58/58 (100.00) - 133	11/26 (42.31) - 032	11/26 (42.31) - 037	11/26 (42.31) - 037	11/26 (42.31) - 042	12/36 (33.33) - 141	11/26 (42.31) - 042	11/26 (42.31) - 041
136	87	Hypothetical protein	87/87 (100.00) - 138	87/87 (100.00) - 134	42/88 (47.73) - 134	43/88 (48.86) - 141	43/88 (48.86) - 136	19/58 (32.76) - 075	15/46 (32.61) - 075	15/46 (32.61) - 078	15/46 (32.61) - 077
137	87	Hypothetical protein	87/87 (100.00) - 139	87/87 (100.00) - 135	38/85 (44.71) - 134	38/85 (44.71) - 141	38/85 (44.71) - 136	13/39 (33.33) - 031	9/19 (47.37) - 077	11/34 (32.35) - 042	11/34 (32.35) - 041
138	128	Aspartyl protease	128/128 (100.00) - 140	128/128 (100.00) - 136	16/54 (29.63) - 032	14/30 (46.67) - 008	14/30 (46.67) - 008	14/47 (29.79) - 079	16/64 (25.00) - 055	14/47 (29.79) - 082	14/47 (29.79) - 081
139	81	Hypothetical protein	81/81 (100.00) - 141	81/81 (100.00) - 137	11/40 (27.50) - 048	11/40 (27.50) - 055	11/40 (27.50) - 055	19/68 (27.94) - 138	18/71 (25.35) - 137	11/40 (27.50) - 058	8/19 (42.11) - 043
140	88	Hypothetical protein	88/88 (100.00) - 142	88/88 (100.00) - 138	75/88 (85.23) - 134	76/88 (86.36) - 141	76/88 (86.36) - 136	15/43 (34.88) - 071	19/64 (29.69) - 151	9/31 (29.03) - 039	9/31 (29.03) - 038
141	522	Hypothetical protein	521/522 (99.81) - 143	521/522 (99.81) - 139	521/522 (99.81) - 135	522/522 (100.00) - 142	522/522 (100.00) - 137	17/51 (33.33) - 159	17/51 (33.33) - 160	14/40 (35.00) - 049	14/40 (35.00) - 048
142	308	Hypothetical protein	300/308 (97.40) - 144	300/308 (97.40) - 140	302/308 (98.05) - 136	308/308 (100.00) - 143	308/308 (100.00) - 138	62/202 (30.69) - 137	62/202 (30.69) - 136	65/218 (29.82) - 136	62/202 (30.69) - 135
143	190	Hypothetical protein	183/190 (96.32) - 147	183/190 (96.32) - 143	180/188 (95.74) - 137	181/190 (95.26) - 144	181/190 (95.26) - 139	182/190 (95.79) - 139	184/190 (96.84) - 139	183/190 (96.32) - 140	180/188 (95.74) - 137
144	60	Hypothetical protein	No hit	No hit	6/14 (42.86) - 108	No Hit	No Hit	40/60 (66.67) - 140	44/60 (73.33) - 140	6/14 (42.86) - 074	8/19 (42.11) - 003
145	99	Hypothetical protein	20/65 (30.77) - 147	20/65 (30.77) - 143	20/65 (30.77) - 137	20/65 (30.77) - 144	20/65 (30.77) - 139	20/65 (30.77) - 139	21/65 (32.31) - 139	20/65 (30.77) - 140	20/65 (30.77) - 137
146	235	Fic/DOC family protein	19/88 (21.59) - 032	19/88 (21.59) - 027	22/82 (26.83) - 145	26/120 (21.67) - 033	26/120 (21.67) - 033	15/43 (34.88) - 089	19/78 (24.36) - 039	12/26 (46.15) - 148	16/52 (30.77) - 105
147	38	Hypothetical protein	22/38 (57.89) - 158	22/38 (57.89) - 154	33/38 (86.84) - 146	21/35 (60.00) - 152	21/35 (60.00) - 147	22/38 (57.89) - 148	22/38 (57.89) - 150	33/38 (86.84) - 148	22/38 (57.89) - 149
148	269	Phage antirepressor protein	101/138 (73.19) - 129	100/138 (72.46) - 126	101/138 (73.19) - 127	100/138 (72.46) - 134	100/138 (72.46) - 129	21/70 (30.00) - 058	18/65 (27.69) - 051	9/24 (37.50) - 147	22/70 (31.43) - 056
149	76	Hypothetical protein	9/31 (29.03) - 152	9/31 (29.03) - 148	10/32 (31.25) - 088	11/29 (37.93) - 026	11/29 (37.93) - 026	11/29 (37.93) - 031	18/57 (31.58) - 176	17/52 (32.69) - 032	9/31 (29.03) - 142
150	173	Hypothetical protein	133/160 (83.12) - 159	47/59 (79.66) - 155	125/157 (79.62) - 147	137/158 (86.71) - 153	137/158 (86.71) - 148	132/160 (82.50) - 149	136/160 (85.00) - 151	137/159 (86.16) - 149	129/160 (80.62) - 150
151	194	Hypothetical protein	192/194 (98.97) - 160	192/194 (98.97) - 156	191/194 (98.45) - 148	192/194 (98.97) - 154	192/194 (98.97) - 149	25/77 (32.47) - 056	191/194 (98.45) - 152	192/194 (98.97) - 150	192/194 (98.97) - 151
152	87	Hypothetical protein	81/87 (93.10) - 161	81/87 (93.10) - 157	82/87 (94.25) - 149	14/26 (53.85) - 084	14/26 (53.85) - 084	18/47 (38.30) - 031	81/87 (93.10) - 153	12/47 (25.53) - 041	81/87 (93.10) - 152
153	181	Hypothetical protein	16/55 (29.09) - 025	16/55 (29.09) - 022	15/55 (27.27) - 021	16/55 (29.09) - 026	16/55 (29.09) - 026	16/55 (29.09) - 031	16/55 (29.09) - 028	16/55 (29.09) - 032	16/55 (29.09) - 032
154	98	Hypothetical protein	22/59 (37.29) - 084	22/59 (37.29) - 076	22/59 (37.29) - 078	22/59 (37.29) - 084	22/59 (37.29) - 084	6/12 (50.00) - 075	10/38 (26.32) - 071	10/38 (26.32) - 074	12/33 (36.36) - 106
155	78	Hypothetical protein	68/78 (87.18) - 164	68/78 (87.18) - 160	70/78 (89.74) - 151	68/78 (87.18) - 158	68/78 (87.18) - 153	74/78 (94.87) - 157	68/78 (87.18) - 157	70/78 (89.74) - 153	72/78 (92.31) - 154
156	237	Antirestriction protein	228/237 (96.20) - 166	39/85 (45.88) - 162	39/85 (45.88) - 152	234/237 (98.73) - 161	234/237 (98.73) - 156	221/237 (93.25) - 159	128/136 (94.12) - 160	39/85 (45.88) - 156	39/85 (45.88) - 156
157	62	MazE antitoxin domain protein	62/62 (100.00) - 168	43/62 (69.35) - 163	9/22 (40.91) - 162	62/62 (100.00) - 162	62/62 (100.00) - 157	12/38 (31.58) - 145	62/62 (100.00) - 163	43/62 (69.35) - 157	43/62 (69.35) - 157
158	100	Hypothetical protein	60/117 (51.28) - 170	60/117 (51.28) - 164	95/100 (95.00) - 157	60/117 (51.28) - 164	60/117 (51.28) - 159	45/110 (40.91) - 161	45/110 (40.91) - 165	60/117 (51.28) - 158	60/117 (51.28) - 158
159	103	HTH type transcriptional regulator	76/103 (73.79) - 171	69/102 (67.65) - 165	76/103 (73.79) - 158	76/103 (73.79) - 165	76/103 (73.79) - 160	70/103 (67.96) - 162	14/44 (31.82) - 167	69/102 (67.65) - 159	69/102 (67.65) - 159
160	104	Hypothetical protein	15/46 (32.61) - 078	12/46 (26.09) - 061	32/99 (32.32) - 157	25/104 (24.04) - 164	25/104 (24.04) - 159	30/118 (25.42) - 163	15/46 (32.61) - 084	7/13 (53.85) - 105	7/13 (53.85) - 104
161	63	HTH type transcriptional regulator	63/63 (100.00) - 172	63/63 (100.00) - 166	63/63 (100.00) - 159	63/63 (100.00) - 166	63/63 (100.00) - 161	36/62 (58.06) - 160	29/63 (46.03) - 162	11/48 (22.92) - 050	6/59 (27.12) - 071
162	69	HTH type transcriptional regulator	27/49 (55.10) - 167	22/63 (34.92) - 166	37/65 (56.92) - 155	22/63 (34.92) - 166	22/63 (34.92) - 161	20/55 (36.36) - 160	29/63 (46.03) - 162	20/67 (29.85) - 159	20/67 (29.85) - 159
163	62	Hypothetical protein	62/62 (100.00) - 173	10/24 (41.67) - 024	10/24 (41.67) - 025	10/24 (41.67) - 029	10/24 (41.67) - 029	10/24 (41.67) - 034	10/24 (41.67) - 030	10/24 (41.67) - 035	10/24 (41.67) - 034
164	304	ParM	304/304 (100.00) - 174	304/304 (100.00) - 167	279/304 (91.78) - 160	279/304 (91.78) - 167	279/304 (91.78) - 162	18/57 (31.58) - 052	18/57 (31.58) - 045	14/57 (24.56) - 164	11/28 (39.29) - 063
165	90	Hypothetical protein	87/90 (96.67) - 175	87/90 (96.67) - 168	88/90 (97.78) - 161	88/90 (97.78) - 168	88/90 (97.78) - 163	10/21 (47.62) - 002	10/21 (47.62) - 002	10/21 (47.62) - 002	10/21 (47.62) - 002
166	287	Hypothetical protein	285/287 (99.30) - 176	285/287 (99.30) - 169	285/287 (99.30) - 162	285/287 (99.30) - 169	285/287 (99.30) - 164	12/41 (29.27) - 108	13/39 (33.33) - 161	10/13 (76.92) - 022	10/13 (76.92) - 022
167	82	Hypothetical protein	82/82 (100.00) - 177	82/82 (100.00) - 170	82/82 (100.00) - 163	82/82 (100.00) - 170	82/82 (100.00) - 165	11/29 (37.93) - 168	11/29 (37.93) - 173	11/29 (37.93) - 165	11/29 (37.93) - 165
168	480	LuxR-type DNA-binding domain protein	473/480 (98.54) - 178	473/480 (98.54) - 171	474/480 (98.75) - 164	473/480 (98.54) - 171	473/480 (98.54) - 166	119/334 (35.63) - 169	124/334 (37.13) - 174	121/334 (36.23) - 166	129/335 (38.51) - 166
169	92	Bacterial DNA-binding protein	92/92 (100.00) - 179	92/92 (100.00) - 172	92/92 (100.00) - 165	92/92 (100.00) - 172	92/92 (100.00) - 167	11/26 (42.31) - 091	11/31 (35.48) - 166	10/26 (38.46) - 093	10/26 (38.46) - 091
170	205	Hypothetical protein	202/205 (98.54) - 180	202/205 (98.54) - 173	203/205 (99.02) - 166	201/205 (98.05) - 173	201/205 (98.05) - 168	203/205 (99.02) - 174	201/205 (98.05) - 178	204/205 (99.51) - 170	203/205 (99.02) - 170
171	32	Hypothetical protein	10/30 (33.33) - 174	32/41 (78.05) - 174	47/62 (75.81) - 167	61/62 (98.39) - 174	61/62 (98.39) - 169	48/62 (77.42) - 175	61/62 (98.39) - 179	48/62 (77.42) - 171	48/62 (77.42) - 171
172	399	Calcineurin-like phosphoesterase	385/399 (96.49) - 181	32/41 (78.05) - 175	389/399 (97.49) - 168	390/399 (97.74) - 175	390/399 (97.74) - 170	372/396 (93.94) - 176	379/396 (95.71) - 180	376/396 (94.95) - 172	372/396 (93.94) - 172
*Number of identical aminoacid residues/Total number of residues (% identity) - ORF number. Hits >50% of identity appear in bold.
