# Supplementary material for: The Novel Phages phiCD5763 and phiCD2955 Represent Two Groups of Big Plasmidial Siphoviridae Phages of Clostridium difficile
Source: Front Microbiol. 2018 Jan 22;9:26. doi: 10.3389/fmicb.2018.00026 (PMC5786514; doi:10.3389/fmicb.2018.00026)
Supplement: Supplementary file 9 [file DataSheet4.XLSX]

## Sheet: Phamerator
Supplementary Material 4. Phamerator classification of predicted proteins in 9 reconstructed big phage genomes and phiCD211/phiCDIF1296T
			ORF number in genome sequence
pham	Putative Function	Mean length (aa)	phiCD5763	phiCD5774	phiDA00212	phiDA00129	phiCD181	phiF249	phiCD211/ phiCDIF1296T	phiCD2955	phiP24	phiDA00128
1	Tail tape measure protein	2117	032	032	028	-	022	021	-	-	-	-
2	Tail tape measure protein	2096	-	-	-	031	-	-	025	024	026	026
3	Receptor binding protein	1670	038	039	035	039	028	029	033	030	034	034
4	Restriction/modification system DNA methylase subunit	1272	-	-	-	26	-	-	-	-	-	-
5	DNA polymerase III alpha chain	1110	076	077	074	074	-	-	-	-	-	-
6	Restriction/modification system DNA methylase subunit	1075	024	024	025	-	019	019	-	-	-	-
7	DNA polymerase III alpha chain	1023	-	-	-	-	076	078	084	079	084	084
8	Restriction/modification system DNA methylase subunit	903	-	-	-	-	-	-	-	017	-	-
9	CRISPR/Cas system-associated protein Cas3	789	-	141	-	-	-	-	-	-	145	140
10	Anaerobic ribonucleoside-triphosphate reductase	741	073	-	-	071	105	-	113	-	113	113
11	Ribonucleotide-diphosphate reductase	726	-	074	071	-	-	108	-	109	-	-
12	Tail fiber protein	691	037	038	034	038	027	028	032	029	033	033
13	Hypothetical protein	682	-	-	-	-	-	-	-	-	106	106
14	Peptidase (Chaperone of endosialidase domain)	641	035	036	031	035	025	026	030	027	030	030
15	Hypothetical protein	633	-	-	-	045	034	035	039	036	-	-
16	Hypothetical protein	614	054	055	-	-	-	-	-	-	-	-
17	Terminase large subunit	586	002	002	002	002	002	002	002	002	002	002
18	Hypothetical protein	586	-	-	-	-	-	-	-	133	-	-
19	Tail fiber protein (glycine rich protein)	558	041	042	-	042	031	032	036	033	037	037
20	Phage tail protein	571	034	035	030	034	024	025	029	026	029	029
21	ssDNA exonuclease	566	077	078	075	075	-	-	-	-	-	-
22	Phage tail protein	489	031	031	027	028	021	-	024	021	024	024
23	Replicative DNA helicase (DnaB)	508	079	080	077	077	065	066	072	068	074	074
24	Hypothetical protein	522	-	-	-	-	139	135	143	141	142	137
25	Portal protein	493	003	003	003	003	003	003	003	003	003	003
26	Hypothetical protein	493	-	-	038	-	-	-	-	-	-	-
27	Hypothetical protein	479	146	-	141	146	152	-	156	-	-	-
28	LuxR-type DNA-binding domain protein	448	166	166	174	169	171	164	178	168	171	166
29	Transposase	479	-	-	-	115	100	102	108	103	-	-
30	Tail completion protein	470	005	005	005	005	005	005	005	005	005	005
31	Cell wall binding protein	387	051	052	052	055	-	-	049-050	046-050	050	050
32	C-5 cytosine-specific DNA methylase	469	-	-	-	089	-	-	-	-	-	-
33	HNH endonuclease	450	-	-	-	-	-	-	-	-	017	017
34	Transposase	436	-	058	-	-	-	048	054	-	055	055
35	DNA ligase	251	124	125	120	123	107	110	115	111	115	115
36	tRNA-splicing ligase	417	105	106	104	-	092	094	100	095	100	100
37	Hypothetical protein	410	-	-	-	-	-	-	-	-	040	040
38	DEAD-like helicase	399	-	-	176	-	-	-	-	-	-	-
39	Calcineurin-like phosphoesterase (involved in DNA processing)	398	172	172	180	176	175	168	181	172	175	170
40	Hypothetical protein	392	-	-	-	-	132	133	136	134	140	135
41	DNA methylase	381	-	-	-	-	-	055	061	-	-	-
42	DNA binding subunit of transposase	387	138	-	-	-	144	138	148	-	-	-
43	Hypothetical protein	386	027	027	-	-	-	-	-	-	-	-
44	Hypothetical protein	379	-	-	-	-	-	-	-	-	022	022
45	DNA-sulfur modification-associated protein	379	074	075	072	072	-	-	-	-	-	-
46	Amidoligase enzyme family protein	369	-	-	-	-	109	114	-	-	118	-
47	PcfJ-like protein	373	087	089	087	086	073	075	081	076	081	081
48	Phage integrase (Tyrosine recombinase)	370	055	056	050	057	046	046	052	048	053	053
49	Hypothetical protein	366	-	-	-	-	-	-	-	-	019	019
50	Hypothetical protein	358	-	147	-	-	-	145	-	-	151	146
51	Hypothetical protein	359	-	-	-	-	-	020	-	-	-	-
52	Phage antirepressor protein	349	026	026	-	-	-	-	022	019	021	021
53	DNA primase	334	078	079	076	076	064	065	071	067	073	073
54	Hypothetical protein	315	-	-	123	-	111	117	-	113	120	-
55	Nucleotidyltransferase	237	-	-	-	125	-	112-113	-	-	117	-
56	Head-closure protein	337	010	010	010	010	010	010	010	010	010	010
57	Hypothetical protein	337	-	-	-	-	-	-	-	020	-	-
58	Hypothetical protein	336	120	121	116	119	-	-	-	-	-	-
59	Major capsid protein	331	007	007	007	007	007	007	007	007	007	007
60	Phage integrase (tyrosine recombinase)	322	136	137	137	138	-	-	-	-	-	-
61	Hypothetical protein	327	030	030	-	-	-	-	-	-	-	-
62	ParM	314	162	162	170	164	-	-	-	-	-	-
63	Phage integrase (tyrosine recombinase)	312	048	049	045	052	041	042	046	043	047	047
64	Hypothetical protein	304	135	136	136	137	140	136	144	142	143	138
65	ParM	304	-	-	-	-	167	160	174	164	167	162
66	Oligoribonuclease (NrnB)	299	-	-	-	106	-	-	-	-	-	-
67	Terminase small subunit	294	001	001	001	001	001	001	001	001	001	001
68	Hypothetical protein	291	082	083	080	080	068	069	075	071	077	077
69	Hypothetical protein	294	-	-	177	173	-	-	-	-	-	-
70	Phage tail protein	267	014	014	014	014	014	014	014	014	014	014
71	Hypothetical protein	287	-	-	-	-	169	162	176	166	169	164
72	Hypothetical protein	275	070	069	066	068	062	063	069	065	069	069
73	PD-(D/E)XK nuclease superfamily protein	272	063	-	059	-	055	056	062	059	063	063
74	Hypothetical protein	280	-	057	-	-	-	047	053	-	054	054
75	HTH type transcriptional regulator	278	-	-	021	-	-	-	-	-	-	-
76	N6 adenine-specific DNA methyltransferase	276	-	-	-	-	-	054	060	057	061	061
77	CRISPR/Cas RAMP superfamily protein	275	-	-	144	-	-	-	-	-	-	-
78	Major tail protein	272	013	013	013	013	013	013	013	013	013	013
79	Phage antirepressor protein	234	017	017	018	-	-	-	-	-	-	-
80	N-acetylmuramoyl-L-alanine amidase	271	044	045	041	048	037	038	042	039	043	043
81	Nucleotidyltransferase domain protein	270	-	-	-	-	-	-	-	-	048	048
82	Phage antirepressor protein	255	-	-	-	-	126	127	129	128-148	134	129
83	DNA methyltransferase	269	-	063	-	-	-	-	-	058	062	062
84	Phage antirepressor protein	265	018	018	017	017	-	-	-	-	-	-
85	Hypothetical protein	267	012	012	012	012	012	012	012	012	012	012
86	Phage antirepressor protein	248	019	019-152	023-156	018-024-155	-	-	-	-	-	-
87	Hypothetical protein	258	-	-	127	-	116	-	120	118	125	120
88	Hypothetical protein	256	-	-	-	-	-	-	-	-	049	049
89	DNA topoisomerase	209	056	-	051	058	047-048	-	-	049	-	-
90	Hypothetical protein	237	028	028	-	027	-	-	023	-	023	023
91	CRISPR/Cas system-associated protein	239	-	-	146	-	-	-	-	-	-	-
92	DNA-binding response regulator	235	020	020	019	019	-	-	-	130	-	-
93	Antirestriction protein	220	-	-	160	159	-	-	166	156	161	156
94	Fic/DOC family protein	235	-	-	-	-	-	-	-	146	-	-
95	Hypothetical protein	180	-	-	-	156	159	-	163	-	157	152
96	Hypothetical protein	223	168	168	-	171	-	-	-	-	-	-
97	CRISPR/Cas RAMP superfamily protein	223	-	-	143	-	-	-	-	-	-	-
98	Hypothetical protein	221	084	085	082	082	069	070	076	072	078	078
99	PrpC-like Serine/threonine-protein phosphatase (regulation of stationary phase)	219	068	066	064	066	060	061	067	064	-	-
100	Hypothetical protein	129	057	-	053	059	049	049	055	051	056	056
101	Hypothetical protein	210	009	009	009	009	009	009	009	009	009	009
102	Hypothetical protein	210	-	-	-	-	008	008	008	008	008	008
103	HTH type transcriptional regulator	208	163	163	171	166	-	-	-	-	-	-
104	Methyltransferase subunit (rRNA methylation)	189	091	093	091	091	079	081	087	082	087	087
105	Endolysin	205	045	046	042	049	038	039	043	040	044	044
106	Hypothetical protein	175	-	-	122	-	110	115	-	-	119	-
107	Hypothetical protein	205	170	170	178	174	173	166	180	170	173	168
108	RNA 2'-phosphotransferase	180	128	129	129	129	118	119	122	120	127	122
109	Hypothetical protein	203	153	-	-	-	-	150	-	-	-	-
110	Hypothetical protein	202	-	-	-	109	-	-	-	-	-	-
111	Hypothetical protein	152	147-148	-	-	-	153	-	157	-	-	-
112	Hypothetical protein	197	008	008	008	008	-	-	-	-	-	-
113	Hypothetical protein	195	122	123	118	121	-	-	-	-	-	-
114	Hypothetical protein	194	151	150	152	-	156	148	160	151	154	149
115	Guanylate kinase	191	061	061	057	063	053	052	058	055	059	059
116	Phage tail protein	126	-	-	-	029-030	-	-	-	022	025	025
117	ERF superfamily protein	187	081	082	079	079	067	068	074	070	076	076
118	Hypothetical protein	189	-	-	147	147	-	-	-	-	-	-
119	Hypothetical protein	190	137	140	139	139	143	137	147	143	144	139
120	Hypothetical protein	186	085	086	083	083	070	071	077	073	079	079
121	Hypothetical protein	184	080	081	078	078	066	067	073	069	075	075
122	GIY-YIG nuclease superfamily protein	184	169	169	-	172	-	-	-	-	-	-
123	Hypothetical protein	182	-	-	-	-	124	125	127	126	132	127
124	Hypothetical protein	169	141	143	-	-	147	141	151	-	147	142
125	Deoxyuridine 5'-triphosphate nucleotidohydrolase	174	059	059	055	061	051	050	056	053	057	057
126	Hypothetical protein	181	-	-	-	-	-	-	-	153	-	-
127	Tail fiber protein	179	-	-	-	041	030	031	035	032	036	036
128	Hypothetical protein	139	118	119	114	108-117	102	104	110	105	110	110
129	Hypothetical protein	177	-	070	067	069	-	-	-	-	-	-
130	Spore protease (GPR-related)	175	067	-	063	-	059	060	066	063	067	067
131	Hypothetical protein	155	150	149	151	149	155	147	159	150	153	148
132	Hypothetical protein	174	-	142	-	-	-	-	-	-	-	-
133	Hypothetical protein	173	-	-	-	-	-	-	-	-	146	141
134	Hypothetical protein	167	-	-	-	-	106	109	114	110	114	114
135	Hypothetical protein	168	-	146	-	-	-	144	-	-	150	145
136	Anaerobic ribonucleoside-triphosphate reductase-activating protein	165	072	-	-	070	104	-	112	-	112	112
137	HTH type transcriptional regulator	134	144	-	-	142-144	150	-	154	-	-	-
138	Hypothetical protein	163	006	006	006	006	006	006	006	006	006	006
139	Hypothetical protein	151	011	011	011	011	011	011	011	011	011	011
140	Holliday junction resolvase	164	060	060	056	062	052	051	057	054	058	058
141	Hypothetical protein	161	-	-	-	023	-	-	-	-	-	-
142	Hypothetical protein	156	107	108	-	107	-	-	-	-	-	-
143	Hypothetical protein	155	113	114	109	112	097	099	105	100	-	-
144	Hypothetical protein	154	-	-	-	102	-	-	-	-	-	-
145	Hypothetical protein	149	015	015	015	015	015	015	015	015	015	015
146	Hypothetical protein	150	-	-	-	-	-	-	-	-	072	072
147	Hypothetical protein	137	096	097	096	-	-	-	-	-	-	-
148	HTH type transcriptional regulator	149	025	025	-	-	-	-	020	018	020	020
149	Hypothetical protein	149	-	-	026	-	020	-	-	-	-	-
150	Hypothetical protein	148	-	-	142	-	-	-	-	-	-	-
151	Hypothetical protein	148	110	111	106	-	094	096	102	097	102	102
152	Hypothetical protein	143	086	088	086	085	072	074	080	-	080	080
153	Hypothetical protein	147	069	-	065	067	061	062	068	-	068	068
154	Neck (Ne1) protein	145	016	016	016	016	016	017	016	016	016	016
155	Beta-lactamase repressor	123	050	051	047-049	054-056	043	044-045	048-051	045-047	051	051
156	Hypothetical protein	143	-	-	048	-	044	-	-	-	-	-
157	Hypothetical protein	142	-	-	148	-	-	-	-	-	-	-
158	ASCH superfamily protein	140	-	-	-	-	-	-	124	-	129	124
159	YopX protein	131	131	132	132	133	121	122	-	123	-	-
160	Hypothetical protein	136	-	-	101	104	089	091	097	092	097	097
161	Hypothetical protein	135	-	-	-	-	103	105	111	106	111	111
162	Hypothetical protein	134	-	-	126	-	115	-	119	117	124	119
163	Hypothetical protein	133	-	-	103	-	091	093	099	094	099	099
164	Transposase	106	139	-	-	116	101-145	103-139	109-149	104	-	-
165	Hypothetical protein	132	-	-	-	-	-	-	-	-	109	109
166	Hypothetical protein	132	-	-	145	-	-	-	-	-	-	-
167	Hypothetical protein	131	119	120	115	118	-	-	-	-	-	-
168	Hypothetical protein	129	126	127	125	-	114	-	118	-	123	118
169	Aspartyl protease	128	-	-	-	-	136	-	140	138	-	-
170	Hypothetical protein	122	062	062	058	-	054	053	059	056	060	060
171	Hypothetical protein	126	-	-	-	-	-	-	-	-	105	105
172	Peptidyl-tRNA hydrolase	121	112	113	108	111	096	098	104	099	-	-
173	Hypothetical protein	122	-	073	070	-	-	107	-	108	-	-
174	Fic/DOC family protein	122	-	138	-	-	141	-	145	-	-	-
175	Hypothetical protein	122	-	-	-	-	117	-	121	-	126	121
176	HTH type transcriptional regulator	116	143-145	-	-	143-145	130-149-151	131	133-153-155	130	138	133
177	Hypothetical protein	122	117	118	113	-	-	-	-	-	-	-
178	Hypothetical protein	110	158-160	158-160	165-168	161-163	164	154-156	170	-	164	159
179	Hypothetical protein	120	102	103	-	-	-	-	-	-	-	-
180	Hypothetical protein	120	-	-	154	153	158	-	162	-	156	151
181	Phage tail protein	119	-	-	-	-	-	-	-	023	-	-
182	Hypothetical protein	119	106	107	-	-	-	-	-	-	-	-
183	Hypothetical protein	114	021-134	021-135-151	020-024-135-155	020-025-136-154	-	-	-	-	-	-
184	Hypothetical protein	118	-	-	-	-	-	-	-	132	-	-
185	HTH type transcriptional regulator	117	049	050	046	053	042	043	047	044	-	-
186	Hypothetical protein	117	097	098	097	096	084	086	092	087	092	092
187	HTH type transcriptional regulator	117	-	-	-	-	-	129	131	-	-	-
188	Hypothetical protein	116	108	109	-	-	-	-	-	-	-	-
189	Hypothetical protein	106	-	-	121	124	108	111	-	112	116	-
190	None	114	-	154	-	-	-	-	-	-	-	-
191	Hypothetical protein	79	115	116	111	114	99	101	107	102	-	-
192	Hypothetical protein	89	065	064	061	064	057	058	064	061	065	065
193	Antitoxin Phd/YefM (type II toxin-antitoxin system)	111	-	-	-	-	-	023	-	-	027	027
194	RelE-like toxin (type II toxin-antitoxin system)	111	-	-	-	-	-	024	-	-	028	028
195	HTH type transcriptional regulator	110	-	-	-	-	128	-	-	-	136	131
196	Hypothetical protein	107	142	144	-	141	148	142	152	-	148	143
197	Hypothetical protein	109	040	041	037	-	-	-	-	-	-	-
198	Hypothetical protein	107	039	040	036	040	029	030	034	031	035	035
199	Hypothetical protein	108	092	094	-	-	080	-	-	083	-	-
200	Hypothetical protein	108	127	128	128	-	-	-	-	119	-	-
201	Hypothetical protein	108	-	-	-	046	035	036	040	037	-	-
202	Hypothetical protein	106	-	-	124	127	113	-	117	115	122	117
203	MazG nucleotide pyrophosphohydrolase domain protein	106	-	-	-	103	-	-	-	-	-	-
204	Hypothetical protein	104	088	090	088	087	074	076	082	077	082	082
205	HTH type transcriptional regulator	104	159	159	-	162	165	158	171	159	165	160
206	Hypothetical protein	104	-	-	-	-	-	-	-	160	-	-
207	Hypothetical protein	101	-	-	169	-	-	157	-	158	-	-
208	Hypothetical protein	103	-	-	-	150	-	-	-	-	-	-
209	Hypothetical protein	103	047	048	044	051	040	041	045	042	046	046
210	Hypothetical protein	101	-	-	032	036	-	-	-	-	031	031
211	Bacterial DNA-binding protein	101	167	167	175	170	-	-	-	-	-	-
212	Hypothetical protein	101	-	-	098	-	085	087	093	088	093	093
213	Hypothetical protein	83	075	076	073	073	-	-	-	-	-	-
214	Hypothetical protein	100	-	-	-	152	-	-	-	-	155	150
215	Hypothetical protein	100	-	145	-	-	-	143	-	-	-	144
216	Hypothetical protein	99	-	-	-	-	-	-	-	145	-	-
217	Hypothetical protein	99	-	-	-	-	-	-	-	-	041	041
218	Hypothetical protein	99	140	-	-	-	146	140	150	-	-	-
219	Hypothetical protein	98	-	-	-	-	-	-	-	154	-	-
220	Hypothetical protein	97	042	043	039	043	032	033	037	034	038	038
221	Hypothetical protein	79	132	133	133	134	122	123	125	124	129	125
222	Hypothetical protein	96	-	-	-	-	-	015	-	-	-	-
223	Hypothetical protein	71	022	022	-	021	018	-	017	-	-	-
224	Hypothetical protein	94	116	117	112	-	-	-	-	-	-	-
225	Hypothetical protein	94	095	096	095	095	083	085	091	086	091	091
226	Hypothetical protein	93	109	110	105	-	093	095	101	096	101	101
227	Bacterial DNA-binding protein	92	-	-	-	-	172	165	179	169	172	167
228	Hypothetical protein	74	071	-	-	-	063	064	070	066	070-071	070-071
229	Hypothetical protein	90	-	-	-	-	168	161	175	165	167	163
230	Hypothetical protein	79	154	153	157	157	160	151	164	155	158	153
231	Hypothetical protein	54	-	-	100	-	087-088	089-090	095-096	090-091	095-096	095-096
232	Hypothetical protein	88	-	-	-	-	134-138	134	138-142	136, 140	141	136
233	Hypothetical protein	87	-	-	-	-	135	-	139	137	-	-
234	Hypothetical protein	87	-	-	-	128	-	-	-	-	-	-
235	Hypothetical protein	87	152	-	153	-	157	149	161	152	-	-
236	Hypothetical protein	85	156	156	-	-	162	152	-	-	-	-
237	Hypothetical protein	84	066	065	062	065	058	059	065	062	066	066
238	Hypothetical protein	84	-	-	-	97	-	-	-	-	-	-
239	Hypothetical protein	84	-	-	-	151	-	-	-	-	-	-
240	MnmG domain protein	82	089	091	089	088	075	077	083	078	083	083
241	Holin	83	046	047	043	050	039	040	044	041	045	045
242	Hypothetical protein	83	-	-	-	-	-	118	-	-	-	-
243	Hypothetical protein	82	-	-	-	-	170	163	177	167	170	165
244	Hypothetical protein	81	-	-	-	-	137	-	141	139	-	-
245	Hypothetical protein	81	-	-	-	098	-	-	-	-	-	-
246	Hypothetical protein	81	-	071	068	-	-	-	-	-	-	-
247	Hypothetical protein	78	-	-	-	-	077	079	085	080	085	085
248	Hypothetical protein	73	064	-	060	-	056	057	063	060	064	064
249	HTH type transcriptional regulator	79	164	164	172	167	-	-	-	-	-	-
250	Hypothetical protein	69	004	004	004	004	004	004	004	004	004	004
251	HTH type transcriptional regulator	71	-	-	149-162	-	-	-	-	-	-	-
252	Hypothetical protein	77	-	-	164	-	-	-	169	-	163	158
253	Hypothetical protein	77	-	-	102	-	090	092	098	093	098	098
254	Hypothetical protein	76	-	-	-	-	-	-	-	149	-	-
255	Hypothetical protein	76	101	102	-	-	-	-	-	-	-	-
256	Hypothetical protein	75	-	-	084	-	-	072	078	-	-	-
257	Hypothetical protein	74	-	-	-	-	125	126	128	127	133	128
258	Hypothetical protein	73	052	053	-	-	45	-	-	-	-	-
259	Hypothetical protein	73	-	-	-	-	-	-	-	-	104	104
260	Hypothetical protein	73	-	-	158	-	161	-	165	-	159	154
261	Hypothetical protein	69	-	-	-	-	-	-	-	-	149	-
262	HTH type transcriptional regulator	66	-	-	167	-	-	153, 155	167	162	-	-
263	Hypothetical protein	68	099	100	-	099	-	-	-	-	-	-
264	Hypothetical protein	69	090	092	090	090	078	080	086	081	086	086
265	Hypothetical protein	63	121	122	117	120	-	-	-	-	-	-
266	Hypothetical protein	66	123	124	119	122	-	-	-	-	-	-
267	Hypothetical protein	64	-	067	-	-	-	-	-	-	-	-
268	Hypothetical protein	64	165	165	173	168	-	-	-	-	-	-
269	Hypothetical protein	64	130	131	131	132	120	121	-	122	-	-
270	Hypothetical protein	64	-	-	-	-	-	128	130	-	-	-
271	HTH type transcriptional regulator	63	-	-	166	160	166	159	172	161	166	161
272	Hypothetical protein	62	-	-	-	-	-	-	173	163	-	-
273	MazE antitoxin domain protein	62	157	157	163	-	163	-	168	157	162	157
274	Hypothetical protein	62	-	-	-	105	-	-	-	-	-	-
275	Hypothetical protein	62	-	-	-	-	-	22	-	-	-	-
276	Hypothetical protein	61	171	171	179	175	174	167	-	171	174	169
277	Hypothetical protein	52	125	126	-	-	112	-	116	114	121	116
278	Hypothetical protein	60	-	-	140	140	-	-	-	144	-	-
279	Hypothetical protein	60	098	099	-	-	-	-	-	-	-	-
280	Hypothetical protein	60	043	044	040	044	033	034	038	035	039	039
281	Hypothetical protein	59	104	105	-	-	-	-	-	-	-	-
282	Hypothetical protein	59	-	-	-	032	-	-	026	-	-	-
283	Hypothetical protein	57	-	-	022	-	-	-	021	-	-	-
284	Hypothetical protein	58	-	-	-	-	133	-	137	135	-	-
285	Hypothetical protein	58	100	101	-	100	-	-	-	-	-	-
286	Hypothetical protein	57	-	139	138	-	142	-	146	-	-	-
287	Hypothetical protein	56	-	-	-	-	-	-	-	129	-	-
288	Hypothetical protein	56	-	-	-	-	-	-	-	-	108	108
289	Hypothetical protein	56	083	084	081	081	-	-	-	-	-	-
290	Hypothetical protein	56	-	-	-	047	036	037	041	038	-	-
291	Hypothetical protein	55	094	-	094	094	082	084	090	085	090	090
292	Hypothetical protein	53	-	-	-	-	-	-	27	-	-	-
293	Hypothetical protein	52	036	037	033	037	026	027	031	028	032	032
294	Hypothetical protein	52	-	-	-	-	-	-	135	-	-	-
295	Hypothetical protein	52	-	-	-	-	-	-	-	-	107	107
296	Hypothetical protein	46	149	148	150	148	154	146	158	147	152	147
297	Hypothetical protein	52	023	023	-	022	-	018	018	-	018	018
298	Hypothetical protein	51	033	033	029	033	023	-	028	025	-	-
299	Hypothetical protein	51	-	087	085	084	071	073	079	074	-	-
300	Hypothetical protein	51	111	112	107	110	095	097	103	098	103	103
301	Hypothetical protein	51	-	-	-	-	129	130	132	-	137	132
302	Hypothetical protein	50	-	068	-	-	-	-	-	-	-	-
303	Hypothetical protein	50	103	104	-	-	-	-	-	-	-	-
304	Hypothetical protein	50	-	-	092	092	-	082	088	-	088	088
305	Hypothetical protein	47	-	-	-	-	127	-	-	-	135	130
306	Hypothetical protein	47	-	-	099	101	086	088	094	089	094	094
307	Hypothetical protein	46	058	-	054	060	050	-	-	052	-	-
308	Hypothetical protein	46	155	155	159	158	-	-	-	-	160	155
309	Hypothetical protein	46	133	134	134	135	123	124	126	125	131	126
310	Hypothetical protein	46	-	-	-	-	131	132	134	-	139	134
311	Hypothetical protein	45	-	-	-	-	-	-	019	-	-	-
312	Hypothetical protein	45	161	161	-	-	-	-	-	-	-	-
313	Phage XkdX protein	45	-	-	-	-	-	-	-	-	042	042
314	Hypothetical protein	44	053	054	-	-	-	-	-	-	052	052
315	Hypothetical protein	44	093	095	093	093	081	083	089	084	089	089
316	Hypothetical protein	43	-	072	069	-	-	106	-	106	-	-
317	Antirestriction protein	42	-	-	161	-	-	-	-	-	-	-
318	Hypothetical protein	41	-	-	-	-	-	-	-	075	-	-
319	RNA 2'-phosphotransferase	40	-	-	-	130	-	-	-	-	-	-
320	Hypothetical protein	38	-	-	-	-	017	-	-	-	-	-
321	Hypothetical protein	38	-	-	-	-	-	-	-	116	-	-
322	Hypothetical protein	38	-	034	-	-	-	-	-	-	-	-
323	Hypothetical protein	38	129	130	130	131	119	120	123	121	128	123
324	Hypothetical protein	36	029	029	-	-	-	-	-	-	-	-
325	Hypothetical protein	36	-	-	-	165	-	-	-	-	-	-
326	Hypothetical protein	36	114	115	110	113	098	100	106	101	-	-
327	Hypothetical protein	31	-	-	-	126	-	-	-	-	-	-
328	Hypothetical protein	31	-	-	-	-	-	116	-	-	-	-
