# Supplementary material for: The Novel Phages phiCD5763 and phiCD2955 Represent Two Groups of Big Plasmidial Siphoviridae Phages of Clostridium difficile
Source: Front Microbiol. 2018 Jan 22;9:26. doi: 10.3389/fmicb.2018.00026 (PMC5786514; doi:10.3389/fmicb.2018.00026)
Supplement: Supplementary file 10 [file DataSheet5.XLSX]

## Sheet: Unique to big phage
Supplementary Material 5. Phams unique to big phages genomes
			ORF number in genome sequence
pham	Mean length (aa)	Function	phiCD5763	phiCD5774	phiDA00212	phiDA00129	phiCD181	phiF249	phiCD211/ phiCDIF1296T	phiCD2955	phiP24	phiDA00128
5	1669.8	Receptor binding protein	038	039	035	039	028	029	033	030	034	034
28	690.8	Tail fiber protein	037	038	034	038	027	028	032	029	033	033
32	641	Peptidase (Chaperone of endosialidase domain)	035	036	031	035	025	026	030	027	030	030
37	585.6	Terminase large subunit	002	002	002	002	002	002	002	002	002	002
42	571	Phage tail protein	034	035	030	034	024	025	029	026	029	029
47	507.9	Replicative DNA helicase (DnaB)	079	080	077	077	065	066	072	068	074	074
55	492.8	Portal protein	003	003	003	003	003	003	003	003	003	003
58	448.4	LuxR-type DNA-binding domain protein	166	166	174	169	171	164	178	168	171	166
61	470.2	Tail completion protein	005	005	005	005	005	005	005	005	005	005
76	250.6	DNA ligase	124	125	120	123	107	110	115	111	115	115
87	398.2	Calcineurin-like phosphoesterase (involved in DNA processing)	172	172	180	176	175	168	181	172	175	170
102	373	PcfJ-like protein	087	089	087	086	073	075	081	076	081	081
114	334.1	DNA primase	078	079	076	076	064	065	071	067	073	073
119	336.6	Head-closure protein	010	010	010	010	010	010	010	010	010	010
125	330.8	Major capsid protein	007	007	007	007	007	007	007	007	007	007
136	311.6	Phage integrase (tyrosine recombinase)	048	049	045	052	041	042	046	043	047	047
137	303.6	Hypothetical protein	135	136	136	137	140	136	144	142	143	138
144	293.8	Terminase small subunit	001	001	001	001	001	001	001	001	001	001
145	290.6	Hypothetical protein	082	083	080	080	068	069	075	071	077	077
151	268.6	Phage tail protein	014	014	014	014	014	014	014	014	014	014
156	275.4	Hypothetical protein	070	069	066	068	062	063	069	065	069	069
167	271.6	Major tail protein	013	013	013	013	013	013	013	013	013	013
174	266.9	Hypothetical protein	012	012	012	012	012	012	012	012	012	012
215	221.4	Hypothetical protein	084	085	082	082	069	070	076	072	078	078
229	209.8	Hypothetical protein	009	009	009	009	009	009	009	009	009	009
236	188.6	Methyltransferase subunit (rRNA methylation)	091	093	091	091	079	081	087	082	087	087
238	205	Endolysin	045	046	042	049	038	039	043	040	044	044
240	205	Hypothetical protein	170	170	178	174	173	166	180	170	173	168
243	179.7	RNA 2'-phosphotransferase	128	129	129	129	118	119	122	120	127	122
261	190.6	Guanylate kinase	061	061	057	063	053	052	058	055	059	059
263	187.4	ERF superfamily protein	081	082	079	079	067	068	074	070	076	076
266	190	Hypothetical protein	137	140	139	139	143	137	147	143	144	139
273	186	Hypothetical protein	085	086	083	083	070	071	077	073	079	079
275	183.8	Hypothetical protein	080	081	078	078	066	067	073	069	075	075
280	173.6	Deoxyuridine 5'-triphosphate nucleotidohydrolase	059	059	055	061	051	050	056	053	057	057
285	139.364	Hypothetical protein	118	119	114	108-117	102	104	110	105	110	110
289	155	Hypothetical protein	150	149	151	149	155	147	159	150	153	148
306	162.8	Hypothetical protein	006	006	006	006	006	006	006	006	006	006
307	150.5	Hypothetical protein	011	011	011	011	011	011	011	011	011	011
308	164	Holliday junction resolvase	060	060	056	062	052	051	057	054	058	058
326	149.3	Hypothetical protein	015	015	015	015	015	015	015	015	015	015
352	145.2	Neck (Ne1) protein	016	016	016	016	016	017	016	016	016	016
435	116.7	Hypothetical protein	097	098	097	096	084	086	092	087	092	092
456	88.5	Hypothetical protein	065	064	061	064	057	058	064	061	065	065
471	107.1	Hypothetical protein	039	040	036	040	029	030	034	031	035	035
477	104.4	Hypothetical protein	088	090	088	087	074	076	082	077	082	082
484	103	Hypothetical protein	047	048	044	051	040	041	045	042	046	046
504	79.2	Hypothetical protein	132	133	133	134	122	123	125	124	129	125
514	94	Hypothetical protein	095	096	095	095	083	085	091	086	091	091
528	79	Hypothetical protein	154	153	157	157	160	151	164	155	158	153
547	84	Hypothetical protein	066	065	062	065	058	059	065	062	066	066
551	82.3	MnmG domain protein	089	091	089	088	075	077	083	078	083	083
570	69	Hypothetical protein	004	004	004	004	004	004	004	004	004	004
603	69	Hypothetical protein	090	092	090	090	078	080	086	081	086	086
688	51.8	Hypothetical protein	036	037	033	037	026	027	031	028	032	032
689	46.3	Hypothetical protein	149	148	150	148	154	146	158	147	152	147
696	51	Hypothetical protein	111	112	107	110	095	097	103	098	103	103
721	46	Hypothetical protein	133	134	134	135	123	124	126	125	131	126
733	44	Hypothetical protein	093	095	093	093	081	083	089	084	089	089
755	38	Hypothetical protein	129	130	130	131	119	120	123	121	128	123

## Sheet: Unique to phiCD5763-like BP
Supplementary Material 5. Phams unique to phiCD5763-like big phage genomes
			ORF number in genome sequence
pham	Mean length (aa)	Function	phiCD5763	phiCD5774	phiDA00212	phiDA00129
257	197	Hypothetical protein	008	008	008	008
173	264.5	Phage antirepressor protein	018	018	017	017
176	247.5	Phage antirepressor protein	019	019-152	023-156	018-024-155
429	114.154	Hypothetical protein	021-134	021-135-151	020-024-135-155	020-025-136-154
98	379	DNA-sulfur modification-associated protein	074	075	072	072
494	83	Hypothetical protein	075	076	073	073
11	1110	DNA polymerase III alpha chain	076	077	074	074
43	566	ssDNA exonuclease	077	078	075	075
678	56	Hypothetical protein	083	084	081	081
390	131	Hypothetical protein	119	120	115	118
124	336	Hypothetical protein	120	121	116	119
610	63.25	Hypothetical protein	121	122	117	120
258	195	Hypothetical protein	122	123	118	121
618	66	Hypothetical protein	123	124	119	122
127	322.5	Phage integrase (tyrosine recombinase)	136	137	137	138
133	314	ParM	162	162	170	164
233	208	HTH type transcriptional regulator	163	163	171	166
569	79	HTH type transcriptional regulator	164	164	172	167
626	64	Hypothetical protein	165	165	173	168
491	101	Bacterial DNA-binding protein	167	167	175	170

## Sheet: Unique to phiCD2955-like BP
Supplementary Material 5. Phams unique to phiCD2955-like big phage genomes
			ORF number in genome sequence
pham	Mean length (aa)	Function	phiCD211/ phiCDIF1296T	phiCD2955	phiCD181	phiF249	phiP24	phiDA00128
230	210	Hypothetical protein	008	008	008	008	008	008
13	1023	DNA polymerase III alpha chain	084	079	076	078	084	084
559	78	Hypothetical protein	085	080	077	079	085	085
379	135	Hypothetical protein	111	106	103	105	111	111
297	167.5	Hypothetical protein	114	110	106	109	114	114
277	182.333	Hypothetical protein	127	126	124	125	132	127
586	74	Hypothetical protein	128	127	125	126	133	128
89	392	Hypothetical protein	136	134	132	133	140	135
530	87.6667	Hypothetical protein	138-142	136, 140	134-138	134	141	136
51	522	Hypothetical protein	143	141	139	135	142	137
138	304	ParM	174	164	167	160	167	162
526	90	Hypothetical protein	175	165	168	161	167	163
152	287	Hypothetical protein	176	166	169	162	169	164
554	82	Hypothetical protein	177	167	170	163	170	165
521	92	Bacterial DNA-binding protein	179	169	172	165	172	167
